# Supplementary material for: Microvascular insulin resistance with enhanced muscle glucose disposal in CD36 deficiency
Source: Diabetologia. 2024 Nov 6;68(3):662–75. doi: 10.1007/s00125-024-06292-4 (PMC11832635; doi:10.1007/s00125-024-06292-4)
Supplement: Supplementary file 2 — ESM Table 2 (XLS 6785 KB) [file 125_2024_6292_MOESM2_ESM.xls]

## Sheet: Sheet1
ESM Table 2
Genes that are downregulated by fasting, CD36 deficiency or both
Cut-off : Greater than 0.50-fold decrease in expression for any of the four comparisons
Technology : Agilent-014868:Whole Mouse Genome Microarray 4x44K
Gene ID	WT Fasted/Fed	CD36-/- Fasted/Fed	CD36-/- /WT Fed	CD36-/- /WT Fasted	Gene Name	Gene Description
A_52_P659448	1.097	0.86	0.784	0.887	91304300000	Mus musculus adult male cecum cDNA, RIKEN full-length enriched library, clone:9130430E04 product:unclassifiable, full insert sequence. [AK078975]
A_52_P576208	1.56	1.926	1.373	1.004	9330167000000	PREDICTED: Mus musculus hypothetical protein 9330167E06 (9330167E06), mRNA [XM_988947]
A_52_P576208	1.56	1.926	0.714	1.004	9330167000000	PREDICTED: Mus musculus hypothetical protein 9330167E06 (9330167E06), mRNA [XM_988947]
A_51_P100379	1.432	1.314	0.885	0.507	6.72045e+21	Mus musculus hypothetical protein 6720451E15 (6720451E15), mRNA [NM_177596]
A_52_P40327	1.595	1.461	1.471	1.147	0610005C13Rik	Mus musculus adult male kidney cDNA, RIKEN full-length enriched library, clone:0610005C13 product:unclassifiable, full insert sequence. [AK002217]
A_51_P457492	1.63	1.187	1.201	0.769	0610006I08Rik	Mus musculus RIKEN cDNA 0610006I08 gene (0610006I08Rik), mRNA [NM_025791]
A_51_P256759	1.629	1.604	0.974	0.876	0610007C21Rik	Mus musculus RIKEN cDNA 0610007C21 gene (0610007C21Rik), transcript variant 2, mRNA [NM_212470]
A_51_P281013	2.094	2.372	1.089	1.063	0610007L01Rik	Mus musculus RIKEN cDNA 0610007L01 gene, mRNA (cDNA clone MGC:28353 IMAGE:4018584), complete cds. [BC033455]
A_51_P281013	2.094	2.372	1.055	1.063	0610007L01Rik	Mus musculus RIKEN cDNA 0610007L01 gene, mRNA (cDNA clone MGC:28353 IMAGE:4018584), complete cds. [BC033455]
A_52_P670812	3.943	1.411	1.356	0.495	0610007N19Rik	Mus musculus adult male kidney cDNA, RIKEN full-length enriched library, clone:0610007N19 product:unclassifiable, full insert sequence [AK002304]
A_51_P251717	1.017	1.085	0.971	0.872	0610007P06Rik	Mus musculus RIKEN cDNA 0610007P06 gene (0610007P06Rik), mRNA [NM_026304]
A_51_P236419	1.474	1.529	0.721	0.552	0610007P08Rik	Mus musculus RIKEN cDNA 0610007P08 gene (0610007P08Rik), mRNA [NM_023507]
A_51_P236419	1.474	1.529	0.867	0.552	0610007P08Rik	Mus musculus RIKEN cDNA 0610007P08 gene (0610007P08Rik), mRNA [NM_023507]
A_51_P400375	1.176	0.957	1.152	0.807	0610007P14Rik	Mus musculus RIKEN cDNA 0610007P14 gene (0610007P14Rik), mRNA [NM_021446]
A_52_P552893	1.515	1.558	0.736	0.788	0610007P22Rik	Mus musculus RIKEN cDNA 0610007P22 gene (0610007P22Rik), mRNA [NM_026676]
A_51_P265685	2.088	2.075	1.369	1.244	0610008C08Rik	Mus musculus RIKEN cDNA 0610008C08 gene (0610008C08Rik), mRNA [NM_026673]
A_52_P191045	0.674	0.548	0.834	0.705	0610008C08Rik	Mus musculus 0 day neonate head cDNA, RIKEN full-length enriched library, clone:4831430B14 product:unclassifiable, full insert sequence [AK029224]
A_51_P321930	1.426	0.988	1.073	0.781	0610009B14Rik	Mus musculus adult male kidney cDNA, RIKEN full-length enriched library, clone:0610009B14 product:hypothetical protein, full insert sequence. [AK002366]
A_52_P445316	1.489	1.199	1.074	0.784	0610009B22Rik	Mus musculus RIKEN cDNA 0610009B22 gene (0610009B22Rik), mRNA [NM_025319]
A_52_P445316	1.489	1.199	1.115	0.784	0610009B22Rik	Mus musculus RIKEN cDNA 0610009B22 gene (0610009B22Rik), mRNA [NM_025319]
A_51_P424781	2.062	1.661	1.251	0.85	0610009D07Rik	Mus musculus RIKEN cDNA 0610009D07 gene (0610009D07Rik), mRNA [NM_025323]
A_51_P208019	1.373	1.406	0.802	0.811	0610009J22Rik	Mus musculus RIKEN cDNA 0610009J22 gene (0610009J22Rik), mRNA [NM_027859]
A_51_P370630	0.947	1.322	0.66	1	0610009K11Rik	Mus musculus RIKEN cDNA 0610009K11 gene (0610009K11Rik), transcript variant 1, mRNA [NM_026689]
A_51_P370630	0.947	1.322	0.858	1	0610009K11Rik	Mus musculus RIKEN cDNA 0610009K11 gene (0610009K11Rik), transcript variant 1, mRNA [NM_026689]
A_51_P370630	0.947	1.322	0.792	1	0610009K11Rik	Mus musculus RIKEN cDNA 0610009K11 gene (0610009K11Rik), transcript variant 1, mRNA [NM_026689]
A_51_P410022	1.312	1.107	1.05	0.841	0610009O03Rik	Mus musculus RIKEN cDNA 0610009O03 gene (0610009O03Rik), mRNA [NM_026660]
A_52_P257547	1.648	1.529	1.335	1.057	0610009O20Rik	Mus musculus RIKEN cDNA 0610009O20 gene (0610009O20Rik), mRNA [NM_024179]
A_51_P238405	0.636	1.07	0.74	1.382	0610009O20Rik	Mus musculus RIKEN cDNA 0610009O20 gene, mRNA (cDNA clone MGC:6622 IMAGE:3490474), complete cds. [BC002117]
A_52_P1005000	0.919	0.53	0.733	0.783	0610009O20Rik	Mus musculus 9 days embryo whole body cDNA, RIKEN full-length enriched library, clone:D030019G05 product:hypothetical Sel1-like repeat/TPR repeat/Tetraspanin containing protein, full insert sequence. [AK141675]
A_51_P465161	1.014	0.992	0.666	1.146	0610010D20Rik	Mus musculus RIKEN cDNA 0610010D20 gene (0610010D20Rik), mRNA [NM_026152]
A_51_P468362	0.81	0.513	0.494	0.496	0610010D24Rik	Mus musculus RIKEN cDNA 0610010D24 gene, mRNA (cDNA clone MGC:58041 IMAGE:6408630), complete cds [BC043115]
A_51_P468362	0.81	0.513	0.981	0.496	0610010D24Rik	Mus musculus RIKEN cDNA 0610010D24 gene, mRNA (cDNA clone MGC:58041 IMAGE:6408630), complete cds [BC043115]
A_51_P338728	1.502	1.175	1.124	0.812	0610010E21Rik	Mus musculus NOD-derived CD11c +ve dendritic cells cDNA, RIKEN full-length enriched library, clone:F630227N07 product:hypothetical Complex 1 LYR protein containing protein, full insert sequence. [AK155437]
A_52_P434639	1.576	1.47	0.662	0.773	0610010F05Rik	Mus musculus RIKEN cDNA 0610010F05 gene (0610010F05Rik), mRNA [NM_027860]
A_52_P434639	1.576	1.47	0.465	0.773	0610010F05Rik	Mus musculus RIKEN cDNA 0610010F05 gene (0610010F05Rik), mRNA [NM_027860]
A_52_P434639	1.576	1.47	0.971	0.773	0610010F05Rik	Mus musculus RIKEN cDNA 0610010F05 gene (0610010F05Rik), mRNA [NM_027860]
A_51_P288522	0.928	1.183	0.759	0.711	0610010K06Rik	Mus musculus RIKEN cDNA 0610010K06 gene (0610010K06Rik), mRNA [NM_027861]
A_51_P349951	0.55	0.876	0.775	1.324	0610010K14Rik	Mus musculus RIKEN cDNA 0610010K14 gene (0610010K14Rik), mRNA [NM_026757]
A_52_P227937	2.135	2.326	1.308	1.053	0610010O12Rik	Mus musculus RIKEN cDNA 0610010O12 gene, mRNA (cDNA clone MGC:41247 IMAGE:1195860), complete cds. [BC028765]
A_51_P443618	1.28	1.229	0.927	0.729	0610011F06Rik	Mus musculus RIKEN cDNA 0610011F06 gene (0610011F06Rik), mRNA [NM_026686]
A_52_P515094	0.727	0.7	1.135	1.293	0610011I04Rik	Mus musculus RIKEN cDNA 0610011I04 gene (0610011I04Rik), mRNA [NM_025326]
A_52_P515094	0.727	0.7	0.939	1.293	0610011I04Rik	Mus musculus RIKEN cDNA 0610011I04 gene (0610011I04Rik), mRNA [NM_025326]
A_52_P123709	0.074	1.651	0.591	2.093	0610011L14Rik	Mus musculus RIKEN cDNA 0610011L14 gene (0610011L14Rik), mRNA [NM_026661]
A_52_P501721	1.087	0.862	0.966	0.802	0610011N22Rik	Mus musculus RIKEN cDNA 0610011N22 gene (0610011N22Rik), mRNA [NM_024201]
A_52_P501721	1.087	0.862	0.824	0.802	0610011N22Rik	Mus musculus RIKEN cDNA 0610011N22 gene (0610011N22Rik), mRNA [NM_024201]
A_52_P501721	1.087	0.862	0.895	0.802	0610011N22Rik	Mus musculus RIKEN cDNA 0610011N22 gene (0610011N22Rik), mRNA [NM_024201]
A_51_P209334	1.586	1.331	1.1	0.679	0610012D17Rik	Mus musculus RIKEN cDNA 0610012D17 gene (0610012D17Rik), mRNA [NM_025329]
A_52_P1059567	1.017	0.835	0.65	0.617	0610012E21Rik	Mus musculus adult male kidney cDNA, RIKEN full-length enriched library, clone:0610012E21 product:unclassifiable, full insert sequence. [AK018743]
A_51_P417279	0.598	0.812	0.962	0.946	0610012G03Rik	Mus musculus RIKEN cDNA 0610012G03 gene (0610012G03Rik), mRNA [NM_025320]
A_51_P417279	0.598	0.812	0.941	0.946	0610012G03Rik	Mus musculus RIKEN cDNA 0610012G03 gene (0610012G03Rik), mRNA [NM_025320]
A_52_P551856	2.742	1.371	0.905	0.754	0610013E23Rik	Mus musculus RIKEN cDNA 0610013E23 gene (0610013E23Rik), mRNA [NM_029788]
A_52_P551856	2.742	1.371	1.885	0.754	0610013E23Rik	Mus musculus RIKEN cDNA 0610013E23 gene (0610013E23Rik), mRNA [NM_029788]
A_51_P172801	1.492	1.307	0.755	0.95	0610016J10Rik	Mus musculus RIKEN cDNA 0610016J10 gene (0610016J10Rik), mRNA [NM_133771]
A_51_P172801	1.492	1.307	1.092	0.95	0610016J10Rik	Mus musculus RIKEN cDNA 0610016J10 gene (0610016J10Rik), mRNA [NM_133771]
A_52_P266365	0.626	1.063	0.739	0.792	0610016J10Rik	Mus musculus 15 days embryo head cDNA, RIKEN full-length enriched library, clone:D930048L02 product:unclassifiable, full insert sequence. [AK053089]
A_52_P266365	0.626	1.063	1.072	0.792	0610016J10Rik	Mus musculus 15 days embryo head cDNA, RIKEN full-length enriched library, clone:D930048L02 product:unclassifiable, full insert sequence. [AK053089]
A_52_P290021	0.978	0.9	1.013	0.885	0610016J10Rik	Mus musculus adult male kidney cDNA, RIKEN full-length enriched library, clone:0610016J10 product:inferred: RIKEN cDNA 0610016J10 gene / HYPOTHETICAL PROTEIN CGI-27. [Human] {Homo sapiens}, full insert sequence. [AK002639]
A_52_P474699	1.836	1.391	0.947	0.639	0610025J13Rik	PREDICTED: Mus musculus RIKEN cDNA 0610025J13 gene (0610025J13Rik), mRNA [XM_355548]
A_51_P241413	2.275	1.31	1.059	0.489	0610025J13Rik	Mus musculus 4 days neonate male adipose cDNA, RIKEN full-length enriched library, clone:B430316H17 product:hypothetical protein, full insert sequence. [AK021025]
A_51_P211822	0.88	0.947	0.778	0.749	0610025P10Rik	Mus musculus RIKEN cDNA 0610025P10 gene (0610025P10Rik), mRNA [NM_001013414]
A_52_P120740	1.042	0.876	0.883	0.825	0610030E20Rik	Mus musculus RIKEN cDNA 0610030E20 gene, mRNA (cDNA clone IMAGE:6827710), partial cds. [BC066053]
A_52_P120740	1.042	0.876	1.178	0.825	0610030E20Rik	Mus musculus RIKEN cDNA 0610030E20 gene, mRNA (cDNA clone IMAGE:6827710), partial cds. [BC066053]
A_51_P378312	0.394	0.403	0.567	1.322	0610030E20Rik	PREDICTED: Mus musculus RIKEN cDNA 0610030E20 gene, transcript variant 4 (0610030E20Rik), mRNA [XM_896247]
A_51_P437717	0.619	1.119	0.675	1.127	0610031J06Rik	Mus musculus RIKEN cDNA 0610031J06 gene (0610031J06Rik), mRNA [NM_020003]
A_51_P166818	0.813	0.71	0.732	0.52	0610033I05Rik	Mus musculus RIKEN cDNA 0610033I05 gene (0610033I05Rik), mRNA [NM_030243]
A_51_P321405	0.918	0.634	0.798	0.664	0610037D15Rik	Mus musculus RIKEN cDNA 0610037D15 gene (0610037D15Rik), mRNA [NM_026714]
A_52_P613953	0.957	0.927	1.293	0.717	0610037L13Rik	Mus musculus RIKEN cDNA 0610037L13 gene (0610037L13Rik), mRNA [NM_028754]
A_52_P613953	0.957	0.927	0.76	0.717	0610037L13Rik	Mus musculus RIKEN cDNA 0610037L13 gene (0610037L13Rik), mRNA [NM_028754]
A_51_P125096	1.168	1.116	1.194	0.889	0610037P05Rik	Mus musculus RIKEN cDNA 0610037P05 gene (0610037P05Rik), mRNA [NM_025345]
A_51_P203022	1.848	1.678	1.134	0.981	0610038D11Rik	Mus musculus RIKEN cDNA 0610038D11 gene (0610038D11Rik), mRNA [NM_026306]
A_52_P367681	0.467	0.864	0.839	1.77	0610038F07Rik	Mus musculus RIKEN cDNA 0610038F07 gene (0610038F07Rik), mRNA [NM_025333]
A_52_P367681	0.467	0.864	0.955	1.77	0610038F07Rik	Mus musculus RIKEN cDNA 0610038F07 gene (0610038F07Rik), mRNA [NM_025333]
A_52_P367681	0.467	0.864	0.917	1.77	0610038F07Rik	Mus musculus RIKEN cDNA 0610038F07 gene (0610038F07Rik), mRNA [NM_025333]
A_51_P499816	2.372	1.485	0.887	0.365	0610038K03Rik	Mus musculus RIKEN cDNA 0610038K03 gene (0610038K03Rik), mRNA [NM_026701]
A_52_P230609	1.086	0.718	1.485	0.712	0610039H22Rik	Mus musculus adult male kidney cDNA, RIKEN full-length enriched library, clone:0610039H22 product:unclassifiable, full insert sequence. [AK002838]
A_52_P230609	1.086	0.718	1.289	0.712	0610039H22Rik	Mus musculus adult male kidney cDNA, RIKEN full-length enriched library, clone:0610039H22 product:unclassifiable, full insert sequence. [AK002838]
A_51_P342271	1.805	1.961	0.914	0.912	0610039J04Rik	Mus musculus RIKEN cDNA 0610039J04 gene (0610039J04Rik), mRNA [NM_001035123]
A_52_P449328	1.624	1.456	1.027	0.881	0610039J04Rik	Mus musculus RIKEN cDNA 0610039J04 gene, mRNA (cDNA clone IMAGE:3588694) [BC020419]
A_52_P27075	1.44	1.642	0.678	0.625	0610040B10Rik	Mus musculus adult male kidney cDNA, RIKEN full-length enriched library, clone:0610040B10 product:unclassifiable, full insert sequence. [AK002861]
A_52_P247492	1.038	1.418	2.349	2.729	0610040B10Rik	Mus musculus 11 days embryo spinal cord cDNA, RIKEN full-length enriched library, clone:G630078L21 product:hypothetical protein, full insert sequence. [AK144491]
A_52_P177217	1.816	1.94	0.707	0.688	0610040D20Rik	Mus musculus adult male hippocampus cDNA, RIKEN full-length enriched library, clone:2900052N06 product:unclassifiable, full insert sequence. [AK013670]
A_51_P508947	1.929	1.617	1.027	0.859	0610040D20Rik	Mus musculus RIKEN cDNA 0610040D20 gene (0610040D20Rik), mRNA [NM_023153]
A_51_P508947	1.929	1.617	1	0.859	0610040D20Rik	Mus musculus RIKEN cDNA 0610040D20 gene (0610040D20Rik), mRNA [NM_023153]
A_51_P483617	0.569	0.712	0.812	0.522	0610040J01Rik	Mus musculus RIKEN cDNA 0610040J01 gene (0610040J01Rik), mRNA [NM_029554]
A_52_P400521	1.538	1.189	1.292	1.182	0610041E09Rik	Mus musculus adult male medulla oblongata cDNA, RIKEN full-length enriched library, clone:6330419F14 product:unclassifiable, full insert sequence [AK134580]
A_51_P436020	1.252	0.847	1.225	0.777	0610041E09Rik	Mus musculus RIKEN cDNA 0610041E09 gene (0610041E09Rik), mRNA [NM_025335]
A_51_P436020	1.252	0.847	0.957	0.777	0610041E09Rik	Mus musculus RIKEN cDNA 0610041E09 gene (0610041E09Rik), mRNA [NM_025335]
A_51_P104274	1.369	0.894	1.5	1.152	0610042C05Rik	Mus musculus 15 days embryo male testis cDNA, RIKEN full-length enriched library, clone:8030487M07 product:unclassifiable, full insert sequence. [AK033298]
A_52_P399646	0.632	0.853	0.733	0.779	0610042C05Rik	Mus musculus RIKEN cDNA 0610042C05 gene (0610042C05Rik), mRNA [NM_025343]
A_52_P399646	0.632	0.853	0.572	0.779	0610042C05Rik	Mus musculus RIKEN cDNA 0610042C05 gene (0610042C05Rik), mRNA [NM_025343]
A_51_P343356	0.642	0.822	0.656	0.88	0610042E07Rik	Mus musculus RIKEN cDNA 0610042E07 gene (0610042E07Rik), mRNA [NM_026158]
A_51_P134653	1.324	0.844	1.919	0.813	0610042G04Rik	Mus musculus adult male kidney cDNA, RIKEN full-length enriched library, clone:0610042G04 product:hypothetical protein, full insert sequence. [AK002909]
A_51_P249793	1.414	0.986	1.009	0.753	0710001B24Rik	Mus musculus RIKEN cDNA 0710001B24 gene (0710001B24Rik), mRNA [NM_175118]
A_52_P249687	0.928	0.817	0.667	0.61	0710001D07Rik	Mus musculus adult male brain cDNA, RIKEN full-length enriched library, clone:0710001D07 product:unclassifiable, full insert sequence [AK002941]
A_51_P222993	0.755	0.634	1.098	0.78	0710005I19Rik	Mus musculus RIKEN cDNA 0710005I19 gene (0710005I19Rik), mRNA [NM_001007569]
A_51_P453167	2.242	1.742	1.134	0.836	0710008K08Rik	Mus musculus RIKEN cDNA 0710008K08 gene (0710008K08Rik), mRNA [NM_026995]
A_52_P63709	1.119	0.781	1.192	0.513	0910001A06Rik	Mus musculus RIKEN cDNA 0910001A06 gene (0910001A06Rik), mRNA [NM_144846]
A_52_P63709	1.119	0.781	1.182	0.513	0910001A06Rik	Mus musculus RIKEN cDNA 0910001A06 gene (0910001A06Rik), mRNA [NM_144846]
A_52_P63709	1.119	0.781	0.915	0.513	0910001A06Rik	Mus musculus RIKEN cDNA 0910001A06 gene (0910001A06Rik), mRNA [NM_144846]
A_51_P281009	0.79	0.373	1.106	0.94	0910001A06Rik	Mus musculus adult male testis cDNA, RIKEN full-length enriched library, clone:4931410M24 product:unclassifiable, full insert sequence [AK029846]
A_51_P108226	1.006	0.959	0.207	0.38	1100001G20Rik	Mus musculus RIKEN cDNA 1100001G20 gene (1100001G20Rik), mRNA [NM_183249]
A_51_P517388	2.112	1.675	0.793	0.644	1100001H23Rik	Mus musculus RIKEN cDNA 1100001H23 gene (1100001H23Rik), mRNA [NM_025806]
A_51_P243288	1.7	1.495	1.05	0.831	1100001I22Rik	Mus musculus RIKEN cDNA 1100001I22 gene (1100001I22Rik), transcript variant 1, mRNA [NM_026724]
A_51_P243283	1.264	1.35	0.952	0.882	1100001I22Rik	Mus musculus RIKEN cDNA 1100001I22 gene (1100001I22Rik), transcript variant 2, mRNA [NM_001005859]
A_51_P237512	0.687	0.987	0.992	0.541	1110001A07Rik	Mus musculus RIKEN cDNA 1110001A07 gene (1110001A07Rik), mRNA [NM_025377]
A_52_P222593	1.654	1.319	1.185	0.956	1110001A16Rik	Mus musculus 18-day embryo whole body cDNA, RIKEN full-length enriched library, clone:1110001A16 product:hypothetical protein, full insert sequence. [AK003199]
A_51_P408172	0.982	0.795	1.04	1.123	1110001D15Rik	PREDICTED: Mus musculus RIKEN cDNA 1110001D15 gene (1110001D15Rik), mRNA [XM_356184]
A_51_P406077	1.173	1.077	0.972	0.777	1110001J03Rik	Mus musculus RIKEN cDNA 1110001J03 gene (1110001J03Rik), mRNA [NM_025363]
A_51_P494248	1.813	1.098	1.114	0.754	1110001M07Rik	Mus musculus 18-day embryo whole body cDNA, RIKEN full-length enriched library, clone:1110001M07 product:unclassifiable, full insert sequence. [AK003247]
A_51_P202501	1.204	0.757	1.309	1.113	1110001M24Rik	Mus musculus 18-day embryo whole body cDNA, RIKEN full-length enriched library, clone:1110001M24 product:hypothetical Alanine racemase-like, C-terminal domain structure containing protein, full insert sequence. [AK003253]
A_52_P561936	2.18	2.083	1.185	1.013	1110002B05Rik	Mus musculus RIKEN cDNA 1110002B05 gene (1110002B05Rik), mRNA [NM_134054]
A_52_P533825	1.557	1.464	1.247	0.968	1110002E23Rik	Mus musculus RIKEN cDNA 1110002E23 gene (1110002E23Rik), mRNA [NM_025365]
A_51_P261835	0.827	0.745	1.57	1.221	1110002H13Rik	Mus musculus RIKEN cDNA 1110002H13 gene (1110002H13Rik), mRNA [NM_025376]
A_52_P60773	0.714	1.573	0.733	1.251	1110002L01Rik	Mus musculus adult male urinary bladder cDNA, RIKEN full-length enriched library, clone:9530058P10 product:hypothetical protein, full insert sequence [AK035515]
A_52_P374292	0.725	0.826	0.699	0.596	1110002N22Rik	Mus musculus 17 days embryo stomach cDNA, RIKEN full-length enriched library, clone:I920037E06 product:hypothetical protein, full insert sequence. [AK146639]
A_51_P237688	1.315	0.956	1.102	0.752	1110003E01Rik	Mus musculus RIKEN cDNA 1110003E01 gene (1110003E01Rik), mRNA [NM_133697]
A_51_P520421	1.146	1.324	1.14	1.037	1110003F10Rik	Mus musculus 18-day embryo whole body cDNA, RIKEN full-length enriched library, clone:1110003F10 product:unclassifiable, full insert sequence. [AK003351]
A_51_P219532	3.189	3.035	1.069	1.049	1110003O08Rik	Mus musculus 18-day embryo whole body cDNA, RIKEN full-length enriched library, clone:1110003O08 product:hypothetical protein, full insert sequence. [AK003388]
A_51_P199098	0.433	0.451	1.101	1.033	1110004B13Rik	Mus musculus RIKEN cDNA 1110004B13 gene (1110004B13Rik), transcript variant 1, mRNA [NM_025838]
A_51_P196395	1.832	1.592	0.889	0.758	1110004E09Rik	Mus musculus RIKEN cDNA 1110004E09 gene (1110004E09Rik), mRNA [NM_026502]
A_51_P287030	1.515	1.21	0.951	0.775	1110004F10Rik	Mus musculus RIKEN cDNA 1110004F10 gene (1110004F10Rik), mRNA [NM_019772]
A_51_P114591	2.013	1.239	1.308	0.702	1110005A03Rik	Mus musculus RIKEN cDNA 1110005A03 gene (1110005A03Rik), mRNA [NM_028865]
A_52_P789023	1.379	1.103	1.387	0.861	1110005A23Rik	Mus musculus RIKEN cDNA 1110005A23 gene (1110005A23Rik), mRNA [NM_025364]
A_52_P789023	1.379	1.103	1.186	0.861	1110005A23Rik	Mus musculus RIKEN cDNA 1110005A23 gene (1110005A23Rik), mRNA [NM_025364]
A_51_P223111	0.949	1.021	0.833	0.974	1110006G06Rik	Mus musculus RIKEN cDNA 1110006G06 gene (1110006G06Rik), mRNA [NM_028661]
A_52_P843274	1.178	0.563	0.684	0.307	1110006G14Rik	Mus musculus 13 days embryo forelimb cDNA, RIKEN full-length enriched library, clone:5930424F16 product:cytosolic 5' nucleotidase, type 1A, full insert sequence [AK031182]
A_52_P1026777	1.092	1.3	0.886	0.917	1110006O17Rik	Mus musculus RIKEN cDNA 1110006O17 gene (1110006O17Rik), mRNA [NM_001033141]
A_52_P5331	1.338	1.108	1.405	1.268	1110006O24Rik	Mus musculus RIKEN cDNA 1110006O24 gene (1110006O24Rik), mRNA [NM_021417]
A_52_P171033	1.805	1.486	1.087	0.825	1110007A13Rik	Mus musculus RIKEN cDNA 1110007A13 gene (1110007A13Rik), mRNA [NM_145955]
A_52_P171033	1.805	1.486	0.839	0.825	1110007A13Rik	Mus musculus RIKEN cDNA 1110007A13 gene (1110007A13Rik), mRNA [NM_145955]
A_52_P171033	1.805	1.486	0.653	0.825	1110007A13Rik	Mus musculus RIKEN cDNA 1110007A13 gene (1110007A13Rik), mRNA [NM_145955]
A_52_P171033	1.805	1.486	1.206	0.825	1110007A13Rik	Mus musculus RIKEN cDNA 1110007A13 gene (1110007A13Rik), mRNA [NM_145955]
A_51_P468415	1.14	0.83	1.018	0.898	1110007C02Rik	Mus musculus RIKEN cDNA 1110007C02 gene (1110007C02Rik), mRNA [NM_027923]
A_51_P252677	2.09	2.134	1.054	1.052	1110007C09Rik	Mus musculus RIKEN cDNA 1110007C09 gene (1110007C09Rik), mRNA [NM_026738]
A_52_P463977	2.637	6.877	1.1	2.459	1110007F12Rik	Mus musculus RIKEN cDNA 1110007F12 gene (1110007F12Rik), mRNA [NM_197986]
A_52_P261086	1.039	1.428	0.514	0.857	1110007F12Rik	Mus musculus RCB-0464 Meth-A cDNA, RIKEN full-length enriched library, clone:G430074J12 product:unclassifiable, full insert sequence. [AK165621]
A_51_P111212	1.874	1.174	0.678	0.749	1110007L15Rik	Mus musculus RIKEN cDNA 1110007L15 gene (1110007L15Rik), mRNA [NM_026269]
A_51_P111212	1.874	1.174	1.172	0.749	1110007L15Rik	Mus musculus RIKEN cDNA 1110007L15 gene (1110007L15Rik), mRNA [NM_026269]
A_51_P162098	1.216	1.323	0.906	0.963	1110007M04Rik	Mus musculus RIKEN cDNA 1110007M04 gene (1110007M04Rik), mRNA [NM_026742]
A_51_P162098	1.216	1.323	0.721	0.963	1110007M04Rik	Mus musculus RIKEN cDNA 1110007M04 gene (1110007M04Rik), mRNA [NM_026742]
A_51_P162098	1.216	1.323	1.087	0.963	1110007M04Rik	Mus musculus RIKEN cDNA 1110007M04 gene (1110007M04Rik), mRNA [NM_026742]
A_51_P153787	1.899	1.922	1.006	0.852	1110008B24Rik	Mus musculus RIKEN cDNA 1110008B24 gene (1110008B24Rik), mRNA [NM_028632]
A_51_P218924	0.975	0.925	1.289	0.993	1110008E08Rik	Mus musculus 18-day embryo whole body cDNA, RIKEN full-length enriched library, clone:1110008E08 product:hypothetical protein, full insert sequence. [AK003565]
A_51_P450100	1.7	1.778	1.14	1.111	1110008F13Rik	Mus musculus RIKEN cDNA 1110008F13 gene (1110008F13Rik), mRNA [NM_026124]
A_51_P178131	1.871	1.098	1.412	0.631	1110008I14Rik	Mus musculus 18-day embryo whole body cDNA, RIKEN full-length enriched library, clone:1110008I14 product:hypothetical SEA domain containing protein, full insert sequence. [AK003577]
A_51_P226831	0.884	0.635	1.428	1.366	1110008K04Rik	Mus musculus RIKEN cDNA 1110008K04 gene (1110008K04Rik), mRNA [NM_028628]
A_51_P141953	0.744	1.152	0.662	0.92	1110008L16Rik	Mus musculus RIKEN cDNA 1110008L16 gene, mRNA (cDNA clone MGC:41292 IMAGE:1512335), complete cds. [BC034876]
A_51_P207153	1.394	1.5	1.041	1.03	1110008P14Rik	Mus musculus RIKEN cDNA 1110008P14 gene (1110008P14Rik), mRNA [NM_198001]
A_51_P227683	1.595	1.484	1.402	1.111	1110011C06Rik	Mus musculus ES cells cDNA, RIKEN full-length enriched library, clone:C330024F03 product:unclassifiable, full insert sequence [AK049328]
A_52_P533779	0.868	0.732	0.747	0.629	1110011C06Rik	Mus musculus 18-day embryo whole body cDNA, RIKEN full-length enriched library, clone:1110011C06 product:unclassifiable, full insert sequence. [AK003603]
A_52_P384314	2.339	1.951	1.506	0.942	1110012D08Rik	Mus musculus RIKEN cDNA 1110012D08 gene (1110012D08Rik), mRNA [NM_178066]
A_52_P384314	2.339	1.951	1.306	0.942	1110012D08Rik	Mus musculus RIKEN cDNA 1110012D08 gene (1110012D08Rik), mRNA [NM_178066]
A_52_P580159	1.705	1.137	1.43	1.316	1110012J17Rik	Mus musculus 12 days embryo spinal ganglion cDNA, RIKEN full-length enriched library, clone:D130071O13 product:hypothetical protein, full insert sequence. [AK051750]
A_51_P402575	1.092	1.116	0.862	0.791	1110012J17Rik	Mus musculus RIKEN cDNA 1110012J17 gene (1110012J17Rik), mRNA [NM_172963]
A_51_P378173	1.804	1.723	0.999	0.877	1110012L19Rik	Mus musculus RIKEN cDNA 1110012L19 gene (1110012L19Rik), mRNA [NM_026787]
A_51_P146303	1.175	0.946	0.892	0.682	1110012M11Rik	Mus musculus RIKEN cDNA 1110012M11 gene (1110012M11Rik), mRNA [NM_028617]
A_51_P275072	1.265	0.903	0.95	0.702	1110012N22Rik	Mus musculus 18-day embryo whole body cDNA, RIKEN full-length enriched library, clone:1110012N22 product:hypothetical protein, full insert sequence. [AK003645]
A_52_P708507	0.309	0.624	0.624	1.216	1110012N22Rik	Mus musculus RIKEN cDNA 1110012N22 gene, mRNA (cDNA clone MGC:107698 IMAGE:6756293), complete cds. [BC091000]
A_51_P372522	1.007	0.847	1.271	0.568	1110013L07Rik	Mus musculus RIKEN cDNA 1110013L07 gene (1110013L07Rik), mRNA [NM_001014995]
A_51_P372522	1.007	0.847	0.796	0.568	1110013L07Rik	Mus musculus RIKEN cDNA 1110013L07 gene (1110013L07Rik), mRNA [NM_001014995]
A_51_P361906	0.79	1.155	1.738	0.905	1110014J01Rik	Mus musculus RIKEN cDNA 1110014J01 gene (1110014J01Rik), mRNA [NM_029101]
A_51_P361906	0.79	1.155	0.646	0.905	1110014J01Rik	Mus musculus RIKEN cDNA 1110014J01 gene (1110014J01Rik), mRNA [NM_029101]
A_52_P110170	2.296	2.438	1.014	1.114	1110014K08Rik	Mus musculus lung RCB-0558 LLC cDNA, RIKEN full-length enriched library, clone:G730050K01 product:hypothetical UBA-like containing protein, full insert sequence. [AK144901]
A_51_P366000	0.428	1.305	0.554	1.387	1110014K08Rik	Mus musculus RIKEN cDNA 1110014K08 gene (1110014K08Rik), mRNA [NM_176902]
A_52_P916995	1.128	1.243	1.281	1.277	1110014K08Rik	Mus musculus RIKEN cDNA 1110014K08 gene, mRNA (cDNA clone IMAGE:5058863). [BC052554]
A_52_P684066	1.502	1.266	1.228	0.849	1110014L15Rik	Mus musculus 18-day embryo whole body cDNA, RIKEN full-length enriched library, clone:1110014L15 product:unclassifiable, full insert sequence [AK003710]
A_51_P340604	0.584	1.069	0.737	1.298	1110014N23Rik	Mus musculus 18-day embryo whole body cDNA, RIKEN full-length enriched library, clone:1110014N23 product:SIMILAR TO CHROMOSOME 11 OPEN READING FRAME2 (FRAGMENT) homolog [Homo sapiens], full insert sequence. [AK003717]
A_51_P372050	1.049	0.756	1.623	0.796	1110014N23Rik	Mus musculus RIKEN cDNA 1110014N23 gene, mRNA (cDNA clone IMAGE:1243403). [BC051479]
A_51_P295708	0.759	1.091	0.774	1.427	1110015K06Rik	Mus musculus RIKEN cDNA 1110015K06 gene (1110015K06Rik), mRNA [NM_026748]
A_51_P445527	0.557	0.457	1.213	0.879	1110015O18Rik	Mus musculus 18-day embryo whole body cDNA, RIKEN full-length enriched library, clone:1110015O18 product:unclassifiable, full insert sequence [AK003731]
A_51_P393567	0.949	1.232	1.03	1.027	1110017D15Rik	Mus musculus 18-day embryo whole body cDNA, RIKEN full-length enriched library, clone:1110017D15 product:weakly similar to TESTES DEVELOPMENT-RELATED NYD-SP22 [Homo sapiens], full insert sequence. [AK003742]
A_51_P436254	0.966	0.622	0.849	0.431	1110018F16Rik	Mus musculus 18-day embryo whole body cDNA, RIKEN full-length enriched library, clone:1110018F16 product:unclassifiable, full insert sequence [AK003775]
A_52_P269384	0.139	0.402	1.096	1.754	1110018G07Rik	Mus musculus RIKEN cDNA 1110018G07 gene (1110018G07Rik), mRNA [NM_178065]
A_52_P269384	0.139	0.402	1.022	1.754	1110018G07Rik	Mus musculus RIKEN cDNA 1110018G07 gene (1110018G07Rik), mRNA [NM_178065]
A_52_P269384	0.139	0.402	0.517	1.754	1110018G07Rik	Mus musculus RIKEN cDNA 1110018G07 gene (1110018G07Rik), mRNA [NM_178065]
A_51_P123422	1.083	0.898	1.558	1.304	1110018H23Rik	Mus musculus 18-day embryo whole body cDNA, RIKEN full-length enriched library, clone:1110018H23 product:hypothetical Pentaxin family containing protein, full insert sequence. [AK003777]
A_51_P389811	2.062	1.978	1.11	0.906	1110018J12Rik	Mus musculus RIKEN cDNA 1110018J12 gene (1110018J12Rik), mRNA [NM_028658]
A_51_P361049	0.953	1.269	0.918	1.133	1110018J18Rik	Mus musculus RIKEN cDNA 1110018J18 gene (1110018J18Rik), mRNA [NM_025370]
A_52_P642626	0.444	0.471	0.719	0.905	1110018J23Rik	PREDICTED: Mus musculus RIKEN cDNA 1110018J23 gene (1110018J23Rik), mRNA [XM_001002314]
A_51_P283473	2.43	2.076	1.522	1.057	1110018M03Rik	Mus musculus RIKEN cDNA 1110018M03 gene (1110018M03Rik), mRNA [NM_026271]
A_52_P225888	0.898	0.556	0.872	0.783	1110018N20Rik	Mus musculus 10 days neonate cortex cDNA, RIKEN full-length enriched library, clone:A830095L23 product:unclassifiable, full insert sequence [AK044157]
A_52_P11581	1.696	1.355	1.036	0.469	1110019B24Rik	Mus musculus 18-day embryo whole body cDNA, RIKEN full-length enriched library, clone:1110019B24 product:unclassifiable, full insert sequence. [AK027931]
A_52_P40212	0.804	0.739	0.96	0.879	1110019J04Rik	PREDICTED: Mus musculus RIKEN cDNA 1110019J04 gene, transcript variant 2 (1110019J04Rik), mRNA [XM_898905]
A_51_P323842	1.684	1.565	1.022	0.957	1110019N10Rik	Mus musculus RIKEN cDNA 1110019N10 gene (1110019N10Rik), mRNA [NM_026753]
A_51_P243323	3.037	1.892	0.411	0.74	1110020G09Rik	Mus musculus 4 days neonate male adipose cDNA, RIKEN full-length enriched library, clone:B430306B14 product:hypothetical protein, full insert sequence [AK046666]
A_51_P243323	3.037	1.892	1.354	0.74	1110020G09Rik	Mus musculus 4 days neonate male adipose cDNA, RIKEN full-length enriched library, clone:B430306B14 product:hypothetical protein, full insert sequence [AK046666]
A_51_P438514	1.456	1.059	0.889	0.581	1110020L19Rik	Mus musculus RIKEN cDNA 1110020L19 gene (1110020L19Rik), transcript variant 2, mRNA [NM_207104]
A_51_P387334	1.798	1.619	1.345	1.14	1110020P15Rik	Mus musculus RIKEN cDNA 1110020P15 gene (1110020P15Rik), mRNA [NM_197979]
A_51_P192783	0.788	0.814	0.958	0.917	1110021J02Rik	Mus musculus 18-day embryo whole body cDNA, RIKEN full-length enriched library, clone:1110021J02 product:hypothetical protein, full insert sequence. [AK003900]
A_51_P369381	0.969	0.49	1.544	0.675	1110021L09Rik	Mus musculus 18-day embryo whole body cDNA, RIKEN full-length enriched library, clone:1110021L09 product:hypothetical (Pro)aerolysin, pore-forming lobe structure containing protein, full insert sequence. [AK003902]
A_52_P209578	1.245	0.997	0.885	0.865	1110025D03Rik	Mus musculus 18-day embryo whole body cDNA, RIKEN full-length enriched library, clone:1110025D03 product:unclassifiable, full insert sequence. [AK003910]
A_51_P518959	0.667	0.746	0.917	1.09	1110025P21	Unknown
A_51_P164630	0.038	0.269	0.764	4.39	1110028A07Rik	Mus musculus RIKEN cDNA 1110028A07 gene (1110028A07Rik), mRNA [NM_026808]
A_52_P1154755	2.08	0.974	1.128	0.401	1110028C15Rik	Mus musculus 18-day embryo whole body cDNA, RIKEN full-length enriched library, clone:1110028C15 product:unclassifiable, full insert sequence. [AK003941]
A_52_P494686	0.717	0.897	1.056	1.219	1110028C15Rik	Mus musculus RIKEN cDNA 1110028C15 gene (1110028C15Rik), mRNA [NM_177645]
A_52_P494686	0.717	0.897	1.081	1.219	1110028C15Rik	Mus musculus RIKEN cDNA 1110028C15 gene (1110028C15Rik), mRNA [NM_177645]
A_52_P343326	1.353	1.2	0.831	0.795	1110029E03Rik	Mus musculus RIKEN cDNA 1110029E03 gene (1110029E03Rik), mRNA [NM_172866]
A_52_P343326	1.353	1.2	0.863	0.795	1110029E03Rik	Mus musculus RIKEN cDNA 1110029E03 gene (1110029E03Rik), mRNA [NM_172866]
A_51_P335104	0.949	0.539	0.318	0.164	1110030E23Rik	Mus musculus 3 days neonate thymus cDNA, RIKEN full-length enriched library, clone:A630088N05 product:hypothetical Haem peroxidase, plant/fungal/bacterial containing protein, full insert sequence. [AK153779]
A_52_P231079	1.546	1.26	1.187	0.908	1110031B06Rik	Mus musculus RIKEN cDNA 1110031B06 gene (1110031B06Rik), mRNA [NM_144521]
A_51_P167452	1.312	1.117	1.2	0.882	1110031B06Rik	Mus musculus ES cells cDNA, RIKEN full-length enriched library, clone:C330024G07 product:hypothetical Target SNARE coiled-coil domain containing protein, full insert sequence [AK049330]
A_51_P280519	1.375	1.148	1.044	0.767	1110031I02Rik	Mus musculus RIKEN cDNA 1110031I02 gene (1110031I02Rik), mRNA [NM_025402]
A_51_P411996	2.014	1.832	1.008	0.87	1110032A03Rik	Mus musculus RIKEN cDNA 1110032A03 gene (1110032A03Rik), mRNA [NM_023483]
A_51_P411996	2.014	1.832	1.197	0.87	1110032A03Rik	Mus musculus RIKEN cDNA 1110032A03 gene (1110032A03Rik), mRNA [NM_023483]
A_52_P138110	0.591	0.621	1.261	1.63	1110032A03Rik	Mus musculus 11 days embryo head cDNA, RIKEN full-length enriched library, clone:6230420G24 product:hypothetical protein, full insert sequence [AK161835]
A_51_P155303	0.076	0.432	0.845	2.868	1110032A13Rik	Mus musculus RIKEN cDNA 1110032A13 gene (1110032A13Rik), mRNA [NM_199197]
A_51_P351896	0.984	0.994	1.065	0.932	1110032E23Rik	Mus musculus RIKEN cDNA 1110032E23 gene (1110032E23Rik), mRNA [NM_133187]
A_51_P454958	1.697	1.564	0.557	0.751	1110032O16Rik	Mus musculus RIKEN cDNA 1110032O16 gene, mRNA (cDNA clone MGC:57920 IMAGE:5693779), complete cds. [BC046763]
A_51_P454958	1.697	1.564	0.919	0.751	1110032O16Rik	Mus musculus RIKEN cDNA 1110032O16 gene, mRNA (cDNA clone MGC:57920 IMAGE:5693779), complete cds. [BC046763]
A_52_P277220	1.6	1.507	1.369	0.86	1110033F14Rik	Mus musculus 12 days embryo spinal ganglion cDNA, RIKEN full-length enriched library, clone:D130032A01 product:unclassifiable, full insert sequence. [AK083868]
A_52_P244072	0.766	1.045	0.463	0.838	1110033F14Rik	Mus musculus 18-day embryo whole body cDNA, RIKEN full-length enriched library, clone:1110033F14 product:RIKEN cDNA 1110033F14 gene, full insert sequence. [AK004056]
A_51_P406105	0.908	0.962	0.774	0.825	1110033J19Rik	Mus musculus RIKEN cDNA 1110033J19 gene (1110033J19Rik), mRNA [NM_025405]
A_51_P406105	0.908	0.962	0.849	0.825	1110033J19Rik	Mus musculus RIKEN cDNA 1110033J19 gene (1110033J19Rik), mRNA [NM_025405]
A_51_P406105	0.908	0.962	0.822	0.825	1110033J19Rik	Mus musculus RIKEN cDNA 1110033J19 gene (1110033J19Rik), mRNA [NM_025405]
A_51_P406105	0.908	0.962	0.781	0.825	1110033J19Rik	Mus musculus RIKEN cDNA 1110033J19 gene (1110033J19Rik), mRNA [NM_025405]
A_51_P406105	0.908	0.962	0.861	0.825	1110033J19Rik	Mus musculus RIKEN cDNA 1110033J19 gene (1110033J19Rik), mRNA [NM_025405]
A_51_P406105	0.908	0.962	0.862	0.825	1110033J19Rik	Mus musculus RIKEN cDNA 1110033J19 gene (1110033J19Rik), mRNA [NM_025405]
A_51_P406105	0.908	0.962	0.74	0.825	1110033J19Rik	Mus musculus RIKEN cDNA 1110033J19 gene (1110033J19Rik), mRNA [NM_025405]
A_51_P406105	0.908	0.962	0.913	0.825	1110033J19Rik	Mus musculus RIKEN cDNA 1110033J19 gene (1110033J19Rik), mRNA [NM_025405]
A_51_P406105	0.908	0.962	0.844	0.825	1110033J19Rik	Mus musculus RIKEN cDNA 1110033J19 gene (1110033J19Rik), mRNA [NM_025405]
A_51_P406105	0.908	0.962	0.915	0.825	1110033J19Rik	Mus musculus RIKEN cDNA 1110033J19 gene (1110033J19Rik), mRNA [NM_025405]
A_51_P461788	2.163	1.398	1.068	0.702	1110033M05Rik	Mus musculus RIKEN cDNA 1110033M05 gene, mRNA (cDNA clone IMAGE:5721149), partial cds. [BC057380]
A_52_P123400	1.118	1.169	0.825	0.943	1110034A24Rik	Mus musculus RIKEN cDNA 1110034A24 gene (1110034A24Rik), mRNA [NM_027269]
A_52_P101939	1.722	1.487	0.829	0.834	1110034B05Rik	Mus musculus RIKEN cDNA 1110034B05 gene (1110034B05Rik), mRNA [NM_001037742]
A_52_P260676	2.217	2.286	1.116	0.905	1110034C04Rik	Mus musculus 0 day neonate eyeball cDNA, RIKEN full-length enriched library, clone:E130119N08 product:hypothetical Combined RanBP1/WASP domain containing protein, full insert sequence. [AK053668]
A_52_P525760	1.154	1.323	1.047	0.803	1110034C04Rik	Mus musculus RIKEN cDNA 1110034C04 gene (1110034C04Rik), mRNA [NM_211355]
A_52_P525760	1.154	1.323	1.167	0.803	1110034C04Rik	Mus musculus RIKEN cDNA 1110034C04 gene (1110034C04Rik), mRNA [NM_211355]
A_52_P525760	1.154	1.323	0.941	0.803	1110034C04Rik	Mus musculus RIKEN cDNA 1110034C04 gene (1110034C04Rik), mRNA [NM_211355]
A_52_P568888	1.929	3.499	1.007	1.574	1110034G24Rik	Mus musculus RIKEN cDNA 1110034G24 gene, mRNA (cDNA clone MGC:118301 IMAGE:30253755), complete cds. [BC100475]
A_51_P235863	1.913	1.472	1.192	0.854	1110034O07Rik	Mus musculus RIKEN cDNA 1110034O07 gene (1110034O07Rik), mRNA [NM_153194]
A_52_P1050743	0.973	1.116	0.784	1.25	1110035E04Rik	Mus musculus 18-day embryo whole body cDNA, RIKEN full-length enriched library, clone:1110035E04 product:unclassifiable, full insert sequence [AK004108]
A_52_P771446	1.004	0.976	0.948	0.905	1110035M17Rik	BB609668 RIKEN full-length enriched, 18 days embryo Mus musculus cDNA clone 1110035M17 5', mRNA sequence [BB609668]
A_51_P450952	1.524	1.007	0.692	0.436	1110036O03Rik	Mus musculus 0 day neonate head cDNA, RIKEN full-length enriched library, clone:4832408F05 product:SYNAPTONEMAL COMPLEX PROTEIN SC65 homolog [Rattus norvegicus], full insert sequence [AK029271]
A_51_P450955	0.768	0.618	0.47	0.445	1110036O03Rik	Mus musculus RIKEN cDNA 1110036O03 gene (1110036O03Rik), mRNA [NM_176830]
A_52_P378257	1.983	1.581	1.252	0.777	1110037F02Rik	PREDICTED: Mus musculus RIKEN cDNA 1110037F02 gene, transcript variant 1 (1110037F02Rik), mRNA [XM_283937]
A_52_P533780	1.417	1.384	0.77	0.722	1110037F02Rik	Mus musculus RIKEN cDNA 1110037F02 gene, mRNA (cDNA clone IMAGE:5124026), complete cds. [BC028830]
A_52_P260897	0.623	1.097	1.133	2.113	1110037F02Rik	Mus musculus NOD-derived CD11c +ve dendritic cells cDNA, RIKEN full-length enriched library, clone:F630014O15 product:MSTP054 homolog [Homo sapiens], full insert sequence. [AK170075]
A_52_P1146692	1.583	1.375	1.281	0.845	1110037P09	Unknown
A_51_P308912	0.219	0.914	0.304	0.431	1110037P11Rik	Mus musculus RIKEN cDNA 1110037P11 gene (1110037P11Rik), mRNA [NM_026831]
A_52_P31814	2.258	4.072	0.83	1.538	1110038B12Rik	AGENCOURT_12989880 NIH_MGC_136 Mus musculus cDNA clone IMAGE:30291947 5', mRNA sequence [CB575847]
A_51_P445588	0.998	1.269	0.831	1.015	1110038D17Rik	Mus musculus adult male diencephalon cDNA, RIKEN full-length enriched library, clone:9330209J05 product:CDNA FLJ30119 FIS, CLONE BRACE1000070 homolog [Homo sapiens], full insert sequence. [AK034509]
A_51_P121447	1.197	0.928	0.814	0.635	1110038F14Rik	Mus musculus RIKEN cDNA 1110038F14 gene (1110038F14Rik), mRNA [NM_054099]
A_52_P347176	1.077	0.864	1.013	0.691	1110038O08Rik	Mus musculus RIKEN cDNA 1110038O08 gene (1110038O08Rik), mRNA [NM_001001985]
A_51_P181523	1.283	1.541	1	1.183	1110039B18Rik	Mus musculus RIKEN cDNA 1110039B18 gene (1110039B18Rik), mRNA [NM_144525]
A_52_P520909	1.067	0.585	1.589	1.342	1110039B18Rik	Mus musculus 0 day neonate eyeball cDNA, RIKEN full-length enriched library, clone:E130012B22 product:Hypothetical vitamin K-dependent carboxylation [AK143078]
A_52_P642039	1.087	0.731	0.986	0.599	1110039F03Rik	Mus musculus adult male olfactory brain cDNA, RIKEN full-length enriched library, clone:6430540A02 product:unclassifiable, full insert sequence [AK032413]
A_52_P104630	1.061	1.174	0.74	0.813	1110046J04Rik	Mus musculus 18-day embryo whole body cDNA, RIKEN full-length enriched library, clone:1110046J04 product:unclassifiable, full insert sequence. [AK004186]
A_52_P529400	0.663	0.783	1.017	1.022	1110046J04Rik	Mus musculus 0 day neonate lung cDNA, RIKEN full-length enriched library, clone:E030025N23 product:unclassifiable, full insert sequence. [AK087085]
A_52_P214034	1.791	1.157	1.231	0.615	1110048D14Rik	Mus musculus RIKEN cDNA 1110048D14 gene (1110048D14Rik), mRNA [NM_183120]
A_52_P662665	3.514	1.621	1.627	0.507	1110049B09Rik	Mus musculus 18-day embryo whole body cDNA, RIKEN full-length enriched library, clone:1110049B09 product:hypothetical protein, full insert sequence. [AK004207]
A_51_P507129	0.825	1.238	0.341	0.885	1110049F12Rik	Mus musculus RIKEN cDNA 1110049F12 gene (1110049F12Rik), mRNA [NM_025411]
A_51_P507129	0.825	1.238	0.58	0.885	1110049F12Rik	Mus musculus RIKEN cDNA 1110049F12 gene (1110049F12Rik), mRNA [NM_025411]
A_52_P515282	1.363	1.373	1.002	0.782	1110051M20Rik	Mus musculus RIKEN cDNA 1110051M20 gene (1110051M20Rik), transcript variant 2, mRNA [NM_175123]
A_52_P552547	1.284	1.095	1.081	0.968	1110054M08Rik	Mus musculus adult male spinal cord cDNA, RIKEN full-length enriched library, clone:A330104M08 product:unclassifiable, full insert sequence [AK039760]
A_51_P263934	0.925	0.933	0.98	0.661	1110054O05Rik	Mus musculus RIKEN cDNA 1110054O05 gene (1110054O05Rik), mRNA [NM_001013577]
A_51_P263934	0.925	0.933	0.97	0.661	1110054O05Rik	Mus musculus RIKEN cDNA 1110054O05 gene (1110054O05Rik), mRNA [NM_001013577]
A_52_P635791	0.797	0.973	1.003	1.12	1110054P19Rik	Mus musculus 18-day embryo whole body cDNA, RIKEN full-length enriched library, clone:1110054P19 product:hypothetical protein, full insert sequence. [AK004258]
A_51_P492446	1.315	1.261	1.097	0.956	1110057K04Rik	Mus musculus RIKEN cDNA 1110057K04 gene (1110057K04Rik), mRNA [NM_172401]
A_51_P458474	0.803	0.907	0.716	1.769	1110058A15Rik	Mus musculus RIKEN cDNA 1110058A15 gene (1110058A15Rik), mRNA [NM_025413]
A_51_P171965	1.216	0.932	1.206	0.82	1110058L19Rik	Mus musculus RIKEN cDNA 1110058L19 gene (1110058L19Rik), mRNA [NM_026503]
A_51_P490348	1.554	1.256	1.128	0.825	1110059E24Rik	Mus musculus RIKEN cDNA 1110059E24 gene (1110059E24Rik), mRNA [NM_025423]
A_52_P26138	2.129	2.346	1.237	0.608	1110059G10Rik	Mus musculus RIKEN cDNA 1110059G10 gene (1110059G10Rik), mRNA [NM_025419]
A_51_P227703	2.789	2.16	1.472	0.979	1110059H15Rik	PREDICTED: Mus musculus RIKEN cDNA 1110059H15 gene (1110059H15Rik), mRNA [XM_990935]
A_52_P536475	1.798	1.753	0.975	0.831	1110059H15Rik	Mus musculus RIKEN cDNA 1110059H15 gene, mRNA (cDNA clone IMAGE:30744148), complete cds. [BC085286]
A_52_P319858	0.575	0.697	0.636	1.004	1110059H15Rik	Mus musculus 13 days embryo heart cDNA, RIKEN full-length enriched library, clone:D330020N22 product:unclassifiable, full insert sequence. [AK052285]
A_51_P477481	0.931	0.756	1.227	1.594	1110059M19Rik	Mus musculus cDNA clone IMAGE:30134658. [BC060289]
A_52_P485450	1.868	1.736	1.064	0.922	1110059P08Rik	Mus musculus RIKEN cDNA 1110059P08 gene (1110059P08Rik), mRNA [NM_025418]
A_52_P366251	1.241	0.728	1.164	1.133	1110060D06Rik	PREDICTED: Mus musculus RIKEN cDNA 1110060D06 gene, transcript variant 2 (1110060D06Rik), mRNA [XM_001003634]
A_52_P366251	1.241	0.728	1.238	1.133	1110060D06Rik	PREDICTED: Mus musculus RIKEN cDNA 1110060D06 gene, transcript variant 2 (1110060D06Rik), mRNA [XM_001003634]
A_51_P217123	0.479	0.684	0.788	0.809	1110061N23Rik	Mus musculus RIKEN cDNA 1110061N23 gene (1110061N23Rik), mRNA [NM_176834]
A_51_P259181	2.183	3.23	0.975	1.382	1110061O04Rik	Mus musculus RIKEN cDNA 1110061O04 gene (1110061O04Rik), mRNA [NM_026849]
A_51_P235297	0.485	0.343	0.542	0.614	1110064P04Rik	Mus musculus RIKEN cDNA 1110064P04 gene (1110064P04Rik), mRNA [NM_172391]
A_52_P142420	2.481	2.063	0.797	0.789	1110065M07	Q7PSK6 (Q7PSK6) ENSANGP00000012634 (Fragment), partial (3%) [TC1481998]
A_52_P257523	0.801	0.897	0.708	0.746	1110065P20Rik	PREDICTED: Mus musculus RIKEN cDNA 1110065P20 gene (1110065P20Rik), mRNA [XM_895981]
A_51_P519404	0.863	0.556	0.909	0.644	1110065P20Rik	Mus musculus 12 days embryo spinal cord cDNA, RIKEN full-length enriched library, clone:C530005M16 product:unclassifiable, full insert sequence [AK021268]
A_51_P440047	3.084	2.248	1.435	0.89	1110067D22Rik	Mus musculus RIKEN cDNA 1110067D22 gene (1110067D22Rik), mRNA [NM_173752]
A_52_P453374	1.64	1.265	1.144	0.891	1110067I12Rik	Mus musculus 18-day embryo whole body cDNA, RIKEN full-length enriched library, clone:1110067I12 product:unclassifiable, full insert sequence. [AK004394]
A_52_P354119	0.867	0.868	0.811	0.567	1190001L17Rik	Mus musculus 18-day embryo whole body cDNA, RIKEN full-length enriched library, clone:1190001L17 product:unclassifiable, full insert sequence. [AK004434]
A_52_P418494	1.299	2.103	0.782	1.061	1190002C06Rik	Mus musculus RIKEN cDNA 1190002C06 gene (1190002C06Rik), mRNA [NM_028447]
A_51_P337897	0.161	0.3	0.568	0.809	1190002C06Rik	Mus musculus 12 days embryo whole body cDNA, RIKEN full-length enriched library, clone:E970016M14 product:hypothetical Proline-rich region profile containing protein, full insert sequence [AK143537]
A_52_P354373	1.297	0.568	1.298	0.831	1190002F15Rik	Mus musculus 16 days neonate thymus cDNA, RIKEN full-length enriched library, clone:A130083O13 product:RIKEN cDNA 1190002F15 gene, full insert sequence [AK138072]
A_51_P226269	5.52	3.569	1.43	0.84	1190002H23Rik	Mus musculus RIKEN cDNA 1190002H23 gene (1190002H23Rik), mRNA [NM_025427]
A_52_P394291	0.785	0.598	0.741	0.541	1190002N15Rik	Mus musculus in vitro fertilized eggs cDNA, RIKEN full-length enriched library, clone:7420451G04 product:hypothetical protein, full insert sequence. [AK162197]
A_52_P171692	1.922	1.279	1.189	0.71	1190003J15Rik	Mus musculus RIKEN cDNA 1190003J15 gene, mRNA (cDNA clone MGC:63168 IMAGE:5255010), complete cds. [BC051545]
A_51_P389479	1.937	0.863	1.213	0.538	1190003J15Rik	Mus musculus 18-day embryo whole body cDNA, RIKEN full-length enriched library, clone:1190003J15 product:hypothetical Transthyretin/Transthyretin-related containing protein, full insert sequence. [AK004470]
A_51_P337015	1.713	0.796	1.079	1.229	1190003K10Rik	Mus musculus 18-day embryo whole body cDNA, RIKEN full-length enriched library, clone:1190003K10 product:unclassifiable, full insert sequence [AK004471]
A_51_P267700	0.598	0.951	1.07	1.25	1190003M12Rik	Mus musculus 18-day embryo whole body cDNA, RIKEN full-length enriched library, clone:1190003M12 product:hypothetical BRICHOS containing protein, full insert sequence. [AK004474]
A_52_P346033	0.706	0.755	0.683	0.598	1190005F20Rik	Mus musculus RIKEN cDNA 1190005F20 gene (1190005F20Rik), mRNA [NM_026876]
A_51_P234044	0.849	0.8	0.969	0.802	1190005I06Rik	Mus musculus RIKEN cDNA 1190005I06 gene (1190005I06Rik), mRNA [NM_197988]
A_52_P139478	1.312	1.431	0.675	0.714	1190005P17Rik	Mus musculus RIKEN cDNA 1190005P17 gene (1190005P17Rik), mRNA [NM_025431]
A_52_P201912	0.644	0.931	0.686	0.992	1190007F08Rik	Mus musculus adult inner ear cDNA, RIKEN full-length enriched library, clone:F930031K18 product:hypothetical protein, full insert sequence. [AK158109]
A_52_P551011	0.792	0.79	0.683	0.517	1190007F08Rik	Mus musculus RIKEN cDNA 1190007F08 gene (1190007F08Rik), mRNA [NM_001033144]
A_51_P314521	1.311	0.801	1.181	0.648	1190017O12Rik	Mus musculus RIKEN cDNA 1190017O12 gene (1190017O12Rik), mRNA [NM_138743]
A_51_P481482	0.844	0.949	0.698	0.741	1200002N14Rik	Mus musculus RIKEN cDNA 1200002N14 gene (1200002N14Rik), mRNA [NM_027878]
A_51_P168092	1.51	1.045	1.241	0.749	1200003C05Rik	Mus musculus RIKEN cDNA 1200003C05 gene (1200003C05Rik), mRNA [NM_024205]
A_52_P87696	0.698	0.955	1.823	1.388	1200003I07Rik	Mus musculus RIKEN cDNA 1200003I07 gene, mRNA (cDNA clone MGC:74358 IMAGE:30251341), complete cds. [BC063330]
A_51_P217369	0.597	0.632	0.653	0.941	1200003M09Rik	Mus musculus RIKEN cDNA 1200003M09 gene (1200003M09Rik), mRNA [NM_027880]
A_52_P219266	1.6	1.656	0.964	1.004	1200004M23Rik	Mus musculus RIKEN cDNA 1200004M23 gene (1200004M23Rik), mRNA [NM_026169]
A_52_P219266	1.6	1.656	1.124	1.004	1200004M23Rik	Mus musculus RIKEN cDNA 1200004M23 gene (1200004M23Rik), mRNA [NM_026169]
A_51_P299805	1.419	1.538	1.476	1.372	1200006F02Rik	Mus musculus RIKEN cDNA 1200006F02 gene (1200006F02Rik), mRNA [NM_027872]
A_52_P600304	1.88	1.857	1.011	0.805	1200007B05Rik	Mus musculus RIKEN cDNA 1200007B05 gene (1200007B05Rik), mRNA [NM_026165]
A_52_P600304	1.88	1.857	0.838	0.805	1200007B05Rik	Mus musculus RIKEN cDNA 1200007B05 gene (1200007B05Rik), mRNA [NM_026165]
A_52_P600304	1.88	1.857	1.284	0.805	1200007B05Rik	Mus musculus RIKEN cDNA 1200007B05 gene (1200007B05Rik), mRNA [NM_026165]
A_52_P567050	0.857	0.444	1.318	0.388	1200007B05Rik	Mus musculus 10 days neonate cerebellum cDNA, RIKEN full-length enriched library, clone:6530437D17 product:similar to TB1 PROTEIN (FRAGMENT) [Homo sapiens], full insert sequence. [AK078383]
A_52_P69707	1.175	1.353	0.609	0.919	1200007D18Rik	Mus musculus RIKEN cDNA 1200007D18 gene (1200007D18Rik), mRNA [NM_026170]
A_52_P69707	1.175	1.353	0.833	0.919	1200007D18Rik	Mus musculus RIKEN cDNA 1200007D18 gene (1200007D18Rik), mRNA [NM_026170]
A_51_P152404	2.078	1.403	1.358	0.84	1200009F10Rik	Mus musculus RIKEN cDNA 1200009F10 gene (1200009F10Rik), transcript variant 1, mRNA [NM_026166]
A_52_P417694	1.455	0.961	1.023	0.69	1200009F10Rik	Mus musculus RIKEN cDNA 1200009F10 gene (1200009F10Rik), transcript variant 2, mRNA [NM_027078]
A_51_P204486	1.086	0.991	0.89	0.997	1200009I06Rik	Mus musculus RIKEN cDNA 1200009I06 gene (1200009I06Rik), mRNA [NM_028807]
A_51_P378870	1.762	1.218	1.374	0.796	1200009O22Rik	Mus musculus 12 days embryo spinal ganglion cDNA, RIKEN full-length enriched library, clone:D130047M14 product:hypothetical Fibronectin type III structure containing protein, full insert sequence. [AK051421]
A_52_P177847	0.83	0.987	0.745	0.883	1200009O22Rik	Mus musculus RIKEN cDNA 1200009O22 gene (1200009O22Rik), mRNA [NM_025817]
A_51_P455776	1.493	2.102	1.319	1.325	1200011I18Rik	Mus musculus RIKEN cDNA 1200011I18 gene (1200011I18Rik), mRNA [NM_026177]
A_52_P238902	1.931	1.905	1.035	0.971	1200011M11Rik	Mus musculus RIKEN cDNA 1200011M11 gene (1200011M11Rik), mRNA [NM_024262]
A_51_P475875	1.553	1.354	1.088	0.872	1200011O22Rik	Mus musculus RIKEN cDNA 1200011O22 gene (1200011O22Rik), mRNA [NM_027891]
A_51_P447866	0.922	0.795	1.069	0.574	1200013B08Rik	Mus musculus RIKEN cDNA 1200013B08 gene (1200013B08Rik), mRNA [NM_028773]
A_51_P378777	1.416	1.208	1.18	1.041	1200013P24Rik	Mus musculus RIKEN cDNA 1200013P24 gene (1200013P24Rik), mRNA [NM_029090]
A_51_P378777	1.416	1.208	1.276	1.041	1200013P24Rik	Mus musculus RIKEN cDNA 1200013P24 gene (1200013P24Rik), mRNA [NM_029090]
A_52_P660064	0.172	0.495	0.995	2.221	1200014J11Rik	Mus musculus RIKEN cDNA 1200014J11 gene (1200014J11Rik), mRNA [NM_025818]
A_52_P660064	0.172	0.495	0.353	2.221	1200014J11Rik	Mus musculus RIKEN cDNA 1200014J11 gene (1200014J11Rik), mRNA [NM_025818]
A_52_P558087	1.763	1.534	1.023	0.989	1200014M14Rik	Mus musculus RIKEN cDNA 1200014M14 gene (1200014M14Rik), mRNA [NM_026173]
A_51_P152489	1.851	1.603	1.102	0.865	1200015A19Rik	Mus musculus RIKEN cDNA 1200015A19 gene (1200015A19Rik), mRNA [NM_026388]
A_52_P333749	0.359	0.595	0.747	0.775	1200015F23Rik	Mus musculus RIKEN cDNA 1200015F23 gene (1200015F23Rik), mRNA [NM_001033136]
A_52_P333749	0.359	0.595	0.903	0.775	1200015F23Rik	Mus musculus RIKEN cDNA 1200015F23 gene (1200015F23Rik), mRNA [NM_001033136]
A_52_P333749	0.359	0.595	0.497	0.775	1200015F23Rik	Mus musculus RIKEN cDNA 1200015F23 gene (1200015F23Rik), mRNA [NM_001033136]
A_52_P437850	0.277	0.515	0.759	0.957	1200015N20Rik	Mus musculus RIKEN cDNA 1200015N20 gene (1200015N20Rik), mRNA [NM_024244]
A_52_P437850	0.277	0.515	0.557	0.957	1200015N20Rik	Mus musculus RIKEN cDNA 1200015N20 gene (1200015N20Rik), mRNA [NM_024244]
A_51_P212164	1.937	1.509	0.516	0.773	1200016B10Rik	Mus musculus RIKEN cDNA 1200016B10 gene (1200016B10Rik), mRNA [NM_025819]
A_51_P212164	1.937	1.509	1.093	0.773	1200016B10Rik	Mus musculus RIKEN cDNA 1200016B10 gene (1200016B10Rik), mRNA [NM_025819]
A_51_P212164	1.937	1.509	1.102	0.773	1200016B10Rik	Mus musculus RIKEN cDNA 1200016B10 gene (1200016B10Rik), mRNA [NM_025819]
A_52_P615051	3.234	5.269	1.013	1.728	1200016E24Rik	Mus musculus adult male urinary bladder cDNA, RIKEN full-length enriched library, clone:9530030H05 product:unclassifiable, full insert sequence. [AK035396]
A_51_P354272	1.54	1.435	1.177	1.073	1300001I01Rik	Mus musculus RIKEN cDNA 1300001I01 gene, mRNA (cDNA clone MGC:99410 IMAGE:5705116), complete cds. [BC072573]
A_51_P326434	2.373	1.484	0.496	0.696	1300002A08Rik	Mus musculus RIKEN cDNA 1300002A08 gene (1300002A08Rik), mRNA [NM_025827]
A_51_P326434	2.373	1.484	1.089	0.696	1300002A08Rik	Mus musculus RIKEN cDNA 1300002A08 gene (1300002A08Rik), mRNA [NM_025827]
A_52_P149200	1.56	1.404	1.03	0.729	1300003B13Rik	Mus musculus RIKEN cDNA 1300003B13 gene (1300003B13Rik), mRNA [NM_198003]
A_52_P8685	1.201	1.035	0.591	0.91	1300007B12Rik	Mus musculus RIKEN cDNA 1300007B12 gene (1300007B12Rik), transcript variant 1, mRNA [NM_020588]
A_52_P8685	1.201	1.035	1.286	0.91	1300007B12Rik	Mus musculus RIKEN cDNA 1300007B12 gene (1300007B12Rik), transcript variant 1, mRNA [NM_020588]
A_51_P386503	1.251	1.792	0.997	1.785	1300007F04Rik	Mus musculus RIKEN cDNA 1300007F04 gene (1300007F04Rik), mRNA [NM_026185]
A_51_P386503	1.251	1.792	0.672	1.785	1300007F04Rik	Mus musculus RIKEN cDNA 1300007F04 gene (1300007F04Rik), mRNA [NM_026185]
A_51_P221144	2.979	1.845	1.105	0.536	1300010F03Rik	Mus musculus RIKEN cDNA 1300010F03 gene, mRNA (cDNA clone MGC:29234 IMAGE:5042800), complete cds. [BC019143]
A_51_P505761	1.856	1.408	0.861	0.614	1300010F03Rik	Mus musculus mRNA for mKIAA0564 protein. [AK129164]
A_52_P327298	0.917	0.712	1.271	0.61	1300010F03Rik	Mus musculus adult male liver cDNA, RIKEN full-length enriched library, clone:1300010F03 product:hypothetical P-loop containing nucleotide triphosphate hydrolases structure containing protein, full insert sequence. [AK004956]
A_51_P220682	0.486	0.819	0.725	0.641	1300010M03Rik	Mus musculus RIKEN cDNA 1300010M03 gene (1300010M03Rik), transcript variant 1, mRNA [NM_026501]
A_51_P220682	0.486	0.819	0.439	0.641	1300010M03Rik	Mus musculus RIKEN cDNA 1300010M03 gene (1300010M03Rik), transcript variant 1, mRNA [NM_026501]
A_52_P370311	1.283	1.436	0.55	1.139	1300012G16Rik	Mus musculus RIKEN cDNA 1300012G16 gene (1300012G16Rik), mRNA [NM_023625]
A_52_P370311	1.283	1.436	1.03	1.139	1300012G16Rik	Mus musculus RIKEN cDNA 1300012G16 gene (1300012G16Rik), mRNA [NM_023625]
A_52_P611787	1.773	1.169	1.04	0.588	1300013J15Rik	Mus musculus RIKEN cDNA 1300013J15 gene (1300013J15Rik), mRNA [NM_026183]
A_52_P611787	1.773	1.169	1.122	0.588	1300013J15Rik	Mus musculus RIKEN cDNA 1300013J15 gene (1300013J15Rik), mRNA [NM_026183]
A_51_P219662	1.33	2.355	0.718	1.169	1300014I06Rik	Mus musculus RIKEN cDNA 1300014I06 gene (1300014I06Rik), mRNA [NM_025831]
A_52_P572368	1.016	1.627	1.365	1.29	1300015D01Rik	Mus musculus adult male liver cDNA, RIKEN full-length enriched library, clone:1300015D01 product:unclassifiable, full insert sequence [AK005014]
A_52_P554451	1.795	1.552	0.784	1.31	1300017J02Rik	Mus musculus RIKEN cDNA 1300017J02 gene (1300017J02Rik), mRNA [NM_027918]
A_52_P554451	1.795	1.552	1.333	1.31	1300017J02Rik	Mus musculus RIKEN cDNA 1300017J02 gene (1300017J02Rik), mRNA [NM_027918]
A_51_P223177	1.119	1.408	0.847	0.874	1300018I05Rik	Mus musculus RIKEN cDNA 1300018I05 gene (1300018I05Rik), mRNA [NM_028791]
A_51_P454234	1.077	1.247	1.011	1.171	1300018I17Rik	Mus musculus RIKEN cDNA 1300018I17 gene, mRNA (cDNA clone MGC:67558 IMAGE:6402384), complete cds. [BC057621]
A_51_P340947	2.088	1.836	1.117	0.968	1300018J18Rik	Mus musculus RIKEN cDNA 1300018J18 gene (1300018J18Rik), mRNA [NM_027905]
A_52_P490874	1.116	1.061	0.656	0.957	1500001A10Rik	Mus musculus RIKEN cDNA 1500001A10 gene (1500001A10Rik), mRNA [NM_026886]
A_52_P490874	1.116	1.061	1.276	0.957	1500001A10Rik	Mus musculus RIKEN cDNA 1500001A10 gene (1500001A10Rik), mRNA [NM_026886]
A_52_P14456	0.419	0.151	0.502	0.383	1500001A10Rik	Mus musculus mRNA for mKIAA1853 protein [AK129457]
A_51_P131025	1.881	2.045	0.999	1.056	1500001L15Rik	Mus musculus RIKEN cDNA 1500001L15 gene (1500001L15Rik), mRNA [NM_026890]
A_51_P308948	1.883	1.443	0.875	0.757	1500001M20Rik	Mus musculus RIKEN cDNA 1500001M20 gene (1500001M20Rik), mRNA [NM_026894]
A_51_P425373	0.82	0.992	0.84	0.999	1500002O20Rik	Mus musculus RIKEN cDNA 1500002O20 gene (1500002O20Rik), mRNA [NM_028047]
A_52_P599255	2.268	1.86	0.746	0.957	1500003O03Rik	Mus musculus RIKEN cDNA 1500003O03 gene (1500003O03Rik), mRNA [NM_019769]
A_52_P599255	2.268	1.86	0.814	0.957	1500003O03Rik	Mus musculus RIKEN cDNA 1500003O03 gene (1500003O03Rik), mRNA [NM_019769]
A_52_P599255	2.268	1.86	1.105	0.957	1500003O03Rik	Mus musculus RIKEN cDNA 1500003O03 gene (1500003O03Rik), mRNA [NM_019769]
A_51_P293530	1.109	1.236	0.733	0.777	1500003O22Rik	Mus musculus RIKEN cDNA 1500003O22 gene (1500003O22Rik), mRNA [NM_025897]
A_52_P344152	2.582	2.413	1.197	1.076	1500004A08Rik	Mus musculus HGFL(S) protein (Hgfl) mRNA, complete cds. [AF528078]
A_51_P463428	0.617	1.84	0.554	2.058	1500004A08Rik	Mus musculus RIKEN cDNA 1500004A08 gene (1500004A08Rik), mRNA [NM_178149]
A_51_P272147	1.313	0.874	0.84	0.579	1500005A01Rik	Mus musculus RIKEN cDNA 1500005A01 gene (1500005A01Rik), mRNA [NM_033146]
A_52_P5891	0.111	0.523	0.328	1.181	1500005K14Rik	PREDICTED: Mus musculus RIKEN cDNA 1500005K14 gene (1500005K14Rik), mRNA [XM_893392]
A_52_P108845	1.44	1.843	1.042	0.905	1500005P14Rik	PREDICTED: Mus musculus RIKEN cDNA 1500005P14 gene, transcript variant 1 (1500005P14Rik), mRNA [XM_133283]
A_51_P506093	1.439	1.254	1.49	1.167	1500005P14Rik	Mus musculus adult male cerebellum cDNA, RIKEN full-length enriched library, clone:1500005P14 product:hypothetical CAP-Gly domain containing protein, full insert sequence. [AK005167]
A_51_P183985	0.922	0.863	1.312	1.44	1500009C09Rik	PREDICTED: Mus musculus RIKEN cDNA 1500009C09 gene, transcript variant 1 (1500009C09Rik), mRNA [XM_901682]
A_51_P343598	1.544	1.247	1.513	0.907	1500009L16Rik	Mus musculus 11 days embryo whole body cDNA, RIKEN full-length enriched library, clone:2700050C19 product:unclassifiable, full insert sequence. [AK012407]
A_52_P286141	1.255	1.176	1.25	0.832	1500009M05Rik	Mus musculus RIKEN cDNA 1500009M05 gene (1500009M05Rik), mRNA [NM_025902]
A_52_P286141	1.255	1.176	0.904	0.832	1500009M05Rik	Mus musculus RIKEN cDNA 1500009M05 gene (1500009M05Rik), mRNA [NM_025902]
A_52_P663132	1.198	1.114	2.268	1.271	1500009M05Rik	Mus musculus 4 days neonate thymus cDNA, RIKEN full-length enriched library, clone:B630006A20 product:hypothetical protein, full insert sequence [AK046746]
A_51_P309208	1.242	1.155	1.122	1.006	1500010C09Rik	Mus musculus adult male cerebellum cDNA, RIKEN full-length enriched library, clone:1500010C09 product:weakly similar to ATAXIN 2-BINDING PROTEIN [Mus musculus], full insert sequence. [AK005186]
A_52_P482063	0.978	1.041	0.894	0.747	1500010G04Rik	Mus musculus RIKEN cDNA 1500010G04 gene (1500010G04Rik), mRNA [NM_173366]
A_51_P211526	1.551	1.478	0.988	0.864	1500010J02Rik	Mus musculus RIKEN cDNA 1500010J02 gene (1500010J02Rik), transcript variant 1, mRNA [NM_026889]
A_51_P407999	1.635	1.807	1.081	1.003	1500011B03Rik	Mus musculus adult male medulla oblongata cDNA, RIKEN full-length enriched library, clone:6330587N10 product:RIKEN cDNA 1500011B03 gene, full insert sequence. [AK018264]
A_51_P252784	1.722	1.247	1.051	0.712	1500011H22Rik	Mus musculus RIKEN cDNA 1500011H22 gene (1500011H22Rik), mRNA [NM_026883]
A_51_P327418	1.391	1.56	0.99	0.883	1500011J06Rik	Mus musculus RIKEN cDNA 1500011J06 gene (1500011J06Rik), transcript variant 2, mRNA [NM_025438]
A_52_P598309	2.847	4.801	0.878	1.379	1500012F01Rik	Mus musculus adult male cerebellum cDNA, RIKEN full-length enriched library, clone:1500012F01 product:hypothetical protein, full insert sequence. [AK005231]
A_51_P187226	0.798	0.927	1.41	1.573	1500015L24Rik	Mus musculus RIKEN cDNA 1500015L24 gene (1500015L24Rik), mRNA [NM_183277]
A_51_P404463	0.985	0.779	0.965	0.648	1500015O10Rik	Mus musculus RIKEN cDNA 1500015O10 gene (1500015O10Rik), mRNA [NM_024283]
A_51_P179697	0.476	0.811	0.909	1.854	1500016O10Rik	Mus musculus RIKEN cDNA 1500016O10 gene, mRNA (cDNA clone MGC:103222 IMAGE:4503230), complete cds. [BC093505]
A_51_P483108	0.433	0.78	1.128	1.937	1500017I17Rik	PREDICTED: Mus musculus RIKEN cDNA 1500017I17 gene (1500017I17Rik), mRNA [XM_986727]
A_51_P140140	0.061	0.15	0.259	1.744	1500019G21Rik	Mus musculus RIKEN cDNA 1500019G21 gene (1500019G21Rik), mRNA [NM_024172]
A_51_P349772	0.633	0.852	1.22	0.82	1500026B10Rik	Mus musculus RIKEN cDNA 1500026B10 gene (1500026B10Rik), mRNA [NM_025355]
A_51_P417469	1.257	1.111	1.002	0.764	1500026D16Rik	Mus musculus RIKEN cDNA 1500026D16 gene (1500026D16Rik), mRNA [NM_026616]
A_52_P574945	1.417	1.336	1.342	1.023	1500026H17Rik	Mus musculus adult male cerebellum cDNA, RIKEN full-length enriched library, clone:1500026H17 product:unclassifiable, full insert sequence. [AK005299]
A_52_P54856	1.356	2.699	1.026	1.977	1500031H01Rik	Mus musculus RIKEN cDNA 1500031H01 gene, mRNA (cDNA clone MGC:73699 IMAGE:1364938), complete cds. [BC064081]
A_51_P204730	1.369	1.04	1.171	0.788	1500031L02Rik	Mus musculus RIKEN cDNA 1500031L02 gene (1500031L02Rik), mRNA [NM_025892]
A_51_P338611	1.386	1.267	0.953	0.695	1500031M22Rik	Mus musculus RIKEN cDNA 1500031M22 gene (1500031M22Rik), mRNA [NM_025447]
A_51_P338611	1.386	1.267	1.007	0.695	1500031M22Rik	Mus musculus RIKEN cDNA 1500031M22 gene (1500031M22Rik), mRNA [NM_025447]
A_52_P175897	0.658	1.103	0.65	1.447	1500032D16Rik	Mus musculus RIKEN cDNA 1500032D16 gene (1500032D16Rik), mRNA [NM_030087]
A_52_P175897	0.658	1.103	1.459	1.447	1500032D16Rik	Mus musculus RIKEN cDNA 1500032D16 gene (1500032D16Rik), mRNA [NM_030087]
A_52_P175897	0.658	1.103	0.89	1.447	1500032D16Rik	Mus musculus RIKEN cDNA 1500032D16 gene (1500032D16Rik), mRNA [NM_030087]
A_51_P501815	1.363	1.341	0.998	0.875	1500032L24Rik	Mus musculus RIKEN cDNA 1500032L24 gene (1500032L24Rik), mRNA [NM_026914]
A_52_P458708	2.081	1.601	1.19	0.892	1500032O14Rik	Mus musculus adult male cerebellum cDNA, RIKEN full-length enriched library, clone:1500032O14 product:succinate dehydrogenase complex, subunit A, flavoprotein (Fp), full insert sequence. [AK005350]
A_51_P164495	1.103	1.281	0.782	1.12	1500034J01Rik	Mus musculus RIKEN cDNA 1500034J01 gene, mRNA (cDNA clone MGC:103301 IMAGE:3711509), complete cds. [BC093523]
A_51_P164495	1.103	1.281	0.831	1.12	1500034J01Rik	Mus musculus RIKEN cDNA 1500034J01 gene, mRNA (cDNA clone MGC:103301 IMAGE:3711509), complete cds. [BC093523]
A_51_P164495	1.103	1.281	0.933	1.12	1500034J01Rik	Mus musculus RIKEN cDNA 1500034J01 gene, mRNA (cDNA clone MGC:103301 IMAGE:3711509), complete cds. [BC093523]
A_51_P251433	1.242	1.626	0.891	1.197	1500035H01Rik	Mus musculus RIKEN cDNA 1500035H01 gene (1500035H01Rik), mRNA [NM_023831]
A_51_P251433	1.242	1.626	1.035	1.197	1500035H01Rik	Mus musculus RIKEN cDNA 1500035H01 gene (1500035H01Rik), mRNA [NM_023831]
A_52_P334329	0.642	0.888	1.116	0.869	1500041B16Rik	Mus musculus RIKEN cDNA 1500041B16 gene (1500041B16Rik), mRNA [NM_029861]
A_52_P334329	0.642	0.888	0.791	0.869	1500041B16Rik	Mus musculus RIKEN cDNA 1500041B16 gene (1500041B16Rik), mRNA [NM_029861]
A_51_P131687	0.785	0.833	1.098	1.149	1500041B16Rik	Mus musculus adult male pituitary gland cDNA, RIKEN full-length enriched library, clone:5330437A18 product:RIKEN cDNA 5330437A18 gene, full insert sequence. [AK019934]
A_52_P366525	0.971	1.175	0.773	0.776	1500041J02Rik	Mus musculus RIKEN cDNA 1500041J02 gene (1500041J02Rik), transcript variant 2, mRNA [NM_026424]
A_52_P366525	0.971	1.175	0.753	0.776	1500041J02Rik	Mus musculus RIKEN cDNA 1500041J02 gene (1500041J02Rik), transcript variant 2, mRNA [NM_026424]
A_52_P650553	1.154	1.171	0.847	0.712	1500041J02Rik	Mus musculus RIKEN cDNA 1500041J02 gene (1500041J02Rik), transcript variant 1, mRNA [NM_001039710]
A_52_P290051	0.616	0.419	0.423	0.392	1500041J02Rik	Mus musculus 2 days neonate thymus thymic cells cDNA, RIKEN full-length enriched library, clone:E430037E14 product:unclassifiable, full insert sequence. [AK089038]
A_51_P354724	0.531	0.759	0.625	0.819	1500041N16Rik	Mus musculus adult male urinary bladder cDNA, RIKEN full-length enriched library, clone:9530085C09 product:hypothetical Trp-Asp repeat (WD-repeat) structure containing protein, full insert sequence. [AK020654]
A_52_P110257	0.477	0.722	0.672	0.854	1500041N16Rik	Mus musculus RIKEN cDNA 1500041N16 gene (1500041N16Rik), mRNA [NM_026399]
A_52_P547491	0.827	0.847	0.77	0.601	1520402A15Rik	Mus musculus adult male hippocampus cDNA, RIKEN full-length enriched library, clone:2900019O16 product:hypothetical protein, full insert sequence. [AK013564]
A_52_P549892	0.96	0.935	1.243	0.997	1600002D24Rik	Mus musculus adult female placenta cDNA, RIKEN full-length enriched library, clone:1600002D24 product:unclassifiable, full insert sequence. [AK005393]
A_52_P193236	1.054	2.177	0.976	1.214	1600002H07Rik	Mus musculus RIKEN cDNA 1600002H07 gene (1600002H07Rik), mRNA [NM_028056]
A_51_P519570	0.88	1.189	0.693	0.942	1600002K03Rik	Mus musculus RIKEN cDNA 1600002K03 gene (1600002K03Rik), mRNA [NM_027207]
A_52_P686322	1.675	1.382	1.93	1.051	1600002O04Rik	PREDICTED: Mus musculus RIKEN cDNA 1600002O04 gene (1600002O04Rik), mRNA [XM_147710]
A_52_P529098	1.074	0.798	1.018	0.625	1600012F09Rik	Mus musculus adult male pituitary gland cDNA, RIKEN full-length enriched library, clone:5330414I06 product:unclassifiable, full insert sequence [AK030455]
A_52_P269956	1.197	0.701	1.424	0.58	1600012F09Rik	Mus musculus RIKEN cDNA 1600012F09 gene (1600012F09Rik), mRNA [NM_025904]
A_52_P269956	1.197	0.701	0.892	0.58	1600012F09Rik	Mus musculus RIKEN cDNA 1600012F09 gene (1600012F09Rik), mRNA [NM_025904]
A_52_P394385	1.512	1.512	1.169	0.973	1600012H06Rik	Mus musculus RIKEN cDNA 1600012H06 gene (1600012H06Rik), mRNA [NM_026451]
A_52_P77093	0.798	0.619	0.745	0.849	1600014C10Rik	Mus musculus RIKEN cDNA 1600014C10 gene (1600014C10Rik), mRNA [NM_028166]
A_52_P77093	0.798	0.619	1.072	0.849	1600014C10Rik	Mus musculus RIKEN cDNA 1600014C10 gene (1600014C10Rik), mRNA [NM_028166]
A_52_P77093	0.798	0.619	1.183	0.849	1600014C10Rik	Mus musculus RIKEN cDNA 1600014C10 gene (1600014C10Rik), mRNA [NM_028166]
A_51_P147064	0.495	1.238	0.479	0.96	1600014C23Rik	Mus musculus adult female placenta cDNA, RIKEN full-length enriched library, clone:1600014C23 product:hypothetical protein, full insert sequence. [AK005450]
A_51_P474053	1.09	1.032	1.444	1.204	1600014E20Rik	Mus musculus RIKEN cDNA 1600014E20 gene (1600014E20Rik), mRNA [NM_028045]
A_52_P48433	0.912	0.535	0.927	0.877	1600014K23Rik	Mus musculus, clone IMAGE:6770312, mRNA. [BC049727]
A_52_P559817	0.773	0.885	0.808	1.015	1600015H20Rik	Mus musculus RIKEN cDNA 1600015H20 gene (1600015H20Rik), mRNA [NM_024237]
A_51_P512061	1.764	2.033	1.327	1.601	1600015I10Rik	Mus musculus RIKEN cDNA 1600015I10 gene, mRNA (cDNA clone MGC:102627 IMAGE:30436639), complete cds. [BC085280]
A_52_P617171	1.905	1.687	0.812	0.729	1600020E01Rik	Mus musculus cDNA clone IMAGE:5027084 [BC029726]
A_52_P85893	1.551	1.411	1.292	0.934	1600021P15Rik	Mus musculus RIKEN cDNA 1600021P15 gene (1600021P15Rik), mRNA [NM_177718]
A_52_P85893	1.551	1.411	0.939	0.934	1600021P15Rik	Mus musculus RIKEN cDNA 1600021P15 gene (1600021P15Rik), mRNA [NM_177718]
A_52_P113830	1.039	1.152	1.144	1.147	1600025M17Rik	PREDICTED: Mus musculus RIKEN cDNA 1600025M17 gene (1600025M17Rik), mRNA [XM_983040]
A_52_P113830	1.039	1.152	1.66	1.147	1600025M17Rik	PREDICTED: Mus musculus RIKEN cDNA 1600025M17 gene (1600025M17Rik), mRNA [XM_983040]
A_51_P422691	1.794	1.02	1.281	0.635	1600027N09Rik	Mus musculus RIKEN cDNA 1600027N09 gene, mRNA (cDNA clone IMAGE:30471113), with apparent retained intron [BC085320]
A_51_P131561	1.163	0.803	1.244	0.61	1600029D21Rik	Mus musculus RIKEN cDNA 1600029D21 gene (1600029D21Rik), mRNA [NM_029639]
A_51_P142206	2.08	1.565	1.068	0.762	1600029O15Rik	Mus musculus adult female placenta cDNA, RIKEN full-length enriched library, clone:1600029O15 product:similar to Rpl17 protein (Fragment) [Mus musculus], full insert sequence. [AK005564]
A_51_P109976	1.49	1.272	1.585	1.37	1700001C02Rik	Mus musculus RIKEN cDNA 1700001C02 gene (1700001C02Rik), mRNA [NM_029285]
A_51_P439645	1.743	1.404	1.556	1.36	1700001C19Rik	Mus musculus RIKEN cDNA 1700001C19 gene (1700001C19Rik), mRNA [NM_029296]
A_51_P439645	1.743	1.404	2.043	1.36	1700001C19Rik	Mus musculus RIKEN cDNA 1700001C19 gene (1700001C19Rik), mRNA [NM_029296]
A_52_P272638	0.525	1.401	0.473	0.851	1700001E04Rik	Mus musculus RIKEN cDNA 1700001E04 gene (1700001E04Rik), mRNA [NM_029288]
A_52_P272638	0.525	1.401	0.423	0.851	1700001E04Rik	Mus musculus RIKEN cDNA 1700001E04 gene (1700001E04Rik), mRNA [NM_029288]
A_52_P272638	0.525	1.401	0.411	0.851	1700001E04Rik	Mus musculus RIKEN cDNA 1700001E04 gene (1700001E04Rik), mRNA [NM_029288]
A_52_P272638	0.525	1.401	1.4	0.851	1700001E04Rik	Mus musculus RIKEN cDNA 1700001E04 gene (1700001E04Rik), mRNA [NM_029288]
A_52_P272638	0.525	1.401	0.777	0.851	1700001E04Rik	Mus musculus RIKEN cDNA 1700001E04 gene (1700001E04Rik), mRNA [NM_029288]
A_51_P425334	0.46	0.927	0.805	1.02	1700001F09Rik	Mus musculus RIKEN cDNA 1700001F09 gene (1700001F09Rik), mRNA [NM_027940]
A_51_P425334	0.46	0.927	1.128	1.02	1700001F09Rik	Mus musculus RIKEN cDNA 1700001F09 gene (1700001F09Rik), mRNA [NM_027940]
A_52_P290069	1.058	0.719	1.626	0.818	1700001J04Rik	Mus musculus adult male testis cDNA, RIKEN full-length enriched library, clone:4930429E18 product:unclassifiable, full insert sequence [AK019587]
A_51_P156425	1.233	1.657	0.862	0.742	1700001J11Rik	AGENCOURT_10612974 NIH_MGC_169 Mus musculus cDNA clone IMAGE:6741780 5', mRNA sequence [BU961285]
A_51_P443514	0.771	0.802	1.389	1.465	1700001K19Rik	Mus musculus RIKEN cDNA 1700001K19 gene, mRNA (cDNA clone MGC:58197 IMAGE:6774571), complete cds. [BC048462]
A_51_P515684	0.9	0.653	1.111	1.046	1700001L05Rik	Mus musculus RIKEN cDNA 1700001L05 gene (1700001L05Rik), mRNA [NM_001033147]
A_52_P496403	0.423	0.77	1.035	0.481	1700001O22Rik	Mus musculus RIKEN cDNA 1700001O22 gene (1700001O22Rik), mRNA [NM_198000]
A_52_P552870	0.797	0.757	1.111	0.946	1700001O22Rik	Mus musculus adult male testis cDNA, RIKEN full-length enriched library, clone:4930549G18 product:unclassifiable, full insert sequence. [AK019754]
A_52_P284470	0.467	0.589	0.646	0.614	1700001P01Rik	Mus musculus RIKEN cDNA 1700001P01 gene (1700001P01Rik), mRNA [NM_028156]
A_51_P453616	2.271	1.116	1.828	0.63	1700003F17Rik	Mus musculus adult male testis cDNA, RIKEN full-length enriched library, clone:1700003F17 product:hypothetical protein, full insert sequence. [AK005634]
A_51_P153113	0.88	0.962	1.178	0.988	1700003O08Rik	Mus musculus adult male testis cDNA, RIKEN full-length enriched library, clone:1700003O08 product:unclassifiable, full insert sequence. [AK005653]
A_51_P485405	1.519	1.327	2.343	0.968	1700006H03Rik	Mus musculus adult male testis cDNA, RIKEN full-length enriched library, clone:1700006H03 product:hypothetical protein, full insert sequence. [AK005675]
A_51_P422223	0.787	0.926	1.225	1.627	1700006J14Rik	Mus musculus RIKEN cDNA 1700006J14 gene (1700006J14Rik), mRNA [NM_177313]
A_52_P588316	0.773	0.732	0.82	1.003	1700007E06Rik	Mus musculus adult male testis cDNA, RIKEN full-length enriched library, clone:4930553D05 product:unclassifiable, full insert sequence. [AK029781]
A_52_P418515	0.928	0.844	1.096	0.996	1700007G11Rik	Mus musculus RIKEN cDNA 1700007G11 gene (1700007G11Rik), mRNA [NM_001024614]
A_51_P300395	0.714	0.745	1.264	0.855	1700007K09Rik	Mus musculus RIKEN cDNA 1700007K09 gene (1700007K09Rik), mRNA [NM_027037]
A_51_P169289	0.309	1.05	1.037	1.382	1700007K13Rik	Mus musculus adult male testis cDNA, RIKEN full-length enriched library, clone:1700007K13 product:hypothetical protein, full insert sequence. [AK005731]
A_51_P153063	0.918	0.613	1.45	0.722	1700008G05Rik	Mus musculus RIKEN cDNA 1700008G05 gene (1700008G05Rik), mRNA [NM_029310]
A_51_P200599	1.417	1.471	1.677	1.555	1700008I05Rik	Mus musculus RIKEN cDNA 1700008I05 gene (1700008I05Rik), mRNA [NM_027952]
A_51_P128075	0.541	1.118	0.892	1.577	1700008P20Rik	Mus musculus RIKEN cDNA 1700008P20 gene (1700008P20Rik), mRNA [NM_027028]
A_51_P173547	0.566	0.944	1.013	0.73	1700009J07Rik	Mus musculus RIKEN cDNA 1700009J07 gene (1700009J07Rik), mRNA [NM_029200]
A_51_P173543	0.9	0.912	1.363	1.062	1700009J07Rik	Mus musculus adult male testis cDNA, RIKEN full-length enriched library, clone:1700009J07 product:unclassifiable, full insert sequence. [AK005796]
A_51_P430259	1.062	1.057	0.966	0.822	1700009P17Rik	Mus musculus RIKEN cDNA 1700009P17 gene, mRNA (cDNA clone MGC:74123 IMAGE:6774925), complete cds. [BC061017]
A_51_P201785	0.747	0.677	0.908	0.774	1700010A17Rik	Mus musculus RIKEN cDNA 1700010A17 gene (1700010A17Rik), mRNA [NM_029309]
A_51_P194319	0.722	0.548	0.886	0.898	1700010B08Rik	Mus musculus adult male testis cDNA, RIKEN full-length enriched library, clone:1700010B08 product:hypothetical protein, full insert sequence. [AK005811]
A_52_P843573	2.253	1.373	1.454	0.926	1700010H15Rik	Mus musculus 2 days pregnant adult female ovary cDNA, RIKEN full-length enriched library, clone:E330027P08 product:unclassifiable, full insert sequence [AK054461]
A_51_P116687	0.801	0.781	1.349	1.834	1700010I14Rik	Mus musculus RIKEN cDNA 1700010I14 gene (1700010I14Rik), mRNA [NM_025851]
A_51_P122481	0.899	0.799	1.283	0.955	1700010L04Rik	Mus musculus adult male testis cDNA, RIKEN full-length enriched library, clone:1700010L04 product:hypothetical protein, full insert sequence. [AK005840]
A_51_P256549	0.874	0.788	1.134	0.905	1700010M22Rik	Mus musculus adult male testis cDNA, RIKEN full-length enriched library, clone:4930414M06 product:similar to DJ1068E13.2 (NOVEL PROTEIN SIMILAR TO BOVINE SCP2 (STEROL CARRIER PROTEIN 2) AND PART OF HSD17B4 (HYDROXYSTEROID (17-BETA) DEHYDROGENASE 4))...
A_51_P224412	0.559	0.531	0.937	0.881	1700010M22Rik	Mus musculus RIKEN cDNA 1700010M22 gene (1700010M22Rik), mRNA [NM_025490]
A_51_P377812	0.944	0.907	1.522	0.881	1700011E24Rik	Mus musculus adult male testis cDNA, RIKEN full-length enriched library, clone:1700011E24 product:hypothetical protein, full insert sequence. [AK005861]
A_51_P137481	2.04	1.339	1.456	0.896	1700011J10Rik	Mus musculus RIKEN cDNA 1700011J10 gene (1700011J10Rik), mRNA [NM_183265]
A_51_P498591	1.17	1.292	1.872	2.074	1700012A03Rik	Mus musculus RIKEN cDNA 1700012A03 gene (1700012A03Rik), mRNA [NM_029587]
A_51_P266077	1.874	1.509	2.254	1.083	1700012A16Rik	Mus musculus RIKEN cDNA 1700012A16 gene (1700012A16Rik), mRNA [NM_001033162]
A_51_P287241	0.954	0.56	2.034	1.254	1700012B07Rik	Mus musculus cDNA clone MGC:58848 IMAGE:6774204, complete cds. [BC048675]
A_52_P361338	0.896	0.528	0.627	0.413	1700012B15Rik	Mus musculus RIKEN cDNA 1700012B15 gene (1700012B15Rik), mRNA [NM_028796]
A_51_P189361	1.146	2.541	0.784	0.957	1700012B18Rik	Mus musculus RIKEN cDNA 1700012B18 gene (1700012B18Rik), mRNA [NM_027950]
A_51_P189361	1.146	2.541	0.528	0.957	1700012B18Rik	Mus musculus RIKEN cDNA 1700012B18 gene (1700012B18Rik), mRNA [NM_027950]
A_52_P259174	1.095	1.268	1.232	1.404	1700012B18Rik	PREDICTED: Mus musculus RIKEN cDNA 1700012B18 gene (1700012B18Rik), mRNA [XM_001005594]
A_51_P283165	0.998	1.013	1.466	0.981	1700012C15Rik	Mus musculus adult male testis cDNA, RIKEN full-length enriched library, clone:1700012C15 product:unclassifiable, full insert sequence. [AK005896]
A_52_P634140	1.331	0.812	1.181	0.495	1700012D14Rik	Mus musculus 2 days pregnant adult female oviduct cDNA, RIKEN full-length enriched library, clone:E230023E04 product:unclassifiable, full insert sequence [AK087602]
A_51_P466964	1.321	1.213	1.097	1.02	1700012G19Rik	Mus musculus RIKEN cDNA 1700012G19 gene (1700012G19Rik), mRNA [NM_025954]
A_52_P96772	0.089	0.471	0.639	3.403	1700012G19Rik	Mus musculus 10 days embryo whole body cDNA, RIKEN full-length enriched library, clone:2610311O05 product:hypothetical HAD-like structure containing protein, full insert sequence [AK012010]
A_51_P397537	2.256	1.763	0.975	0.784	1700012H05Rik	Mus musculus RIKEN cDNA 1700012H05 gene (1700012H05Rik), mRNA [NM_029660]
A_51_P440865	0.609	0.654	0.617	0.767	1700012H17Rik	Mus musculus RIKEN cDNA 1700012H17 gene (1700012H17Rik), mRNA [NM_173426]
A_51_P139349	1.356	0.934	1.14	0.919	1700012P22Rik	Mus musculus RIKEN cDNA 1700012P22 gene, mRNA (cDNA clone MGC:118354 IMAGE:30918007), complete cds. [BC099569]
A_52_P143332	1.115	1.399	1.55	2.197	1700013D24Rik	AGENCOURT_10503630 NIH_MGC_169 Mus musculus cDNA clone IMAGE:6707879 5', mRNA sequence [BU939569]
A_51_P302890	0.928	0.888	1.467	1.243	1700013F07Rik	Mus musculus cDNA clone IMAGE:30916097. [BC100493]
A_51_P452682	1.891	1.123	1.089	0.784	1700013G10Rik	Mus musculus adult male testis cDNA, RIKEN full-length enriched library, clone:4930431K23 product:Sperm 1 POU-domain transcription factor, full insert sequence. [AK076753]
A_51_P324742	0.574	0.811	1.206	1.819	1700013G24Rik	Mus musculus RIKEN cDNA 1700013G24 gene (1700013G24Rik), mRNA [NM_027063]
A_51_P150835	0.95	1.293	0.84	0.921	1700014B07Rik	Mus musculus adult male testis cDNA, RIKEN full-length enriched library, clone:1700014B07 product:hypothetical protein, full insert sequence. [AK005972]
A_51_P420345	1.691	0.935	1.203	1.147	1700016B15Rik	Mus musculus adult male testis cDNA, RIKEN full-length enriched library, clone:1700016B15 product:hypothetical protein, full insert sequence. [AK006012]
A_52_P47276	0.204	0.661	0.615	1.434	1700016D18Rik	PREDICTED: Mus musculus RIKEN cDNA 1700016D18 gene (1700016D18Rik), mRNA [XM_986799]
A_51_P114966	0.638	0.927	1.026	1.265	1700016G05Rik	Mus musculus RIKEN cDNA 1700016G05 gene (1700016G05Rik), mRNA [NM_026317]
A_51_P170747	1.567	0.956	1.139	0.908	1700016H13Rik	Mus musculus adult male testis cDNA, RIKEN full-length enriched library, clone:1700016H13 product:hypothetical protein, full insert sequence. [AK006033]
A_52_P394488	0.527	0.646	1.045	1.122	1700016K19Rik	Mus musculus RIKEN cDNA 1700016K19 gene (1700016K19Rik), mRNA [NM_198637]
A_51_P204924	0.502	0.428	0.674	1.172	1700016M24Rik	Mus musculus adult male testis cDNA, RIKEN full-length enriched library, clone:1700016M24 product:hypothetical ARM repeat structure containing protein, full insert sequence. [AK006048]
A_52_P491569	0.801	1.336	0.695	1.81	1700017B05Rik	Mus musculus adult male testis cDNA, RIKEN full-length enriched library, clone:1700017B05 product:RIKEN cDNA 1700017B05 gene, full insert sequence. [AK006055]
A_51_P386802	0.979	0.57	1.717	0.939	1700017G19Rik	Mus musculus adult male testis cDNA, RIKEN full-length enriched library, clone:1700017G19 product:hypothetical protein, full insert sequence. [AK006064]
A_51_P513598	1.087	0.833	0.964	0.984	1700017N19Rik	PREDICTED: Mus musculus RIKEN cDNA 1700017N19 gene, transcript variant 1 (1700017N19Rik), mRNA [XM_001003966]
A_52_P115369	0.698	0.632	1.033	0.861	1700018A04Rik	Mus musculus 12 days embryo eyeball cDNA, RIKEN full-length enriched library, clone:D230017L17 product:hypothetical protein, full insert sequence. [AK142058]
A_51_P377179	0.658	0.906	0.592	1.613	1700018A14Rik	Mus musculus adult male testis cDNA, RIKEN full-length enriched library, clone:1700018A14 product:hypothetical protein, full insert sequence. [AK006077]
A_51_P276787	1.026	0.954	1.28	1.097	1700018B24Rik	Mus musculus RIKEN cDNA 1700018B24 gene (1700018B24Rik), mRNA [NM_025493]
A_51_P262925	1.099	1.048	1.473	1.251	1700018F24Rik	Mus musculus RIKEN cDNA 1700018F24 gene (1700018F24Rik), mRNA [NM_027069]
A_51_P470530	0.842	0.627	1.233	1.671	1700019B03Rik	Mus musculus adult male testis cDNA, RIKEN full-length enriched library, clone:1700019B03 product:hypothetical protein, full insert sequence. [AK006106]
A_51_P498772	1.435	1.109	0.842	0.685	1700019D03Rik	Mus musculus RIKEN cDNA 1700019D03 gene (1700019D03Rik), mRNA [NM_144953]
A_51_P376883	1.259	1.016	0.805	0.576	1700019E19Rik	Mus musculus RIKEN cDNA 1700019E19 gene (1700019E19Rik), mRNA [NM_029601]
A_52_P34031	0.346	0.695	1.949	1.073	1700019G17Rik	Mus musculus RIKEN cDNA 1700019G17 gene (1700019G17Rik), mRNA [NM_029331]
A_52_P34031	0.346	0.695	1.083	1.073	1700019G17Rik	Mus musculus RIKEN cDNA 1700019G17 gene (1700019G17Rik), mRNA [NM_029331]
A_52_P34031	0.346	0.695	0.627	1.073	1700019G17Rik	Mus musculus RIKEN cDNA 1700019G17 gene (1700019G17Rik), mRNA [NM_029331]
A_51_P116298	1.416	0.983	1.037	0.899	1700019H03Rik	Mus musculus adult male testis cDNA, RIKEN full-length enriched library, clone:1700019H03 product:similar to BA305P22.2.5 (NOVEL PROTEIN, ISOFORM 5) (FRAGMENT) [Homo sapiens], full insert sequence. [AK006122]
A_51_P217697	0.54	0.467	0.725	0.984	1700019L03Rik	Mus musculus adult male testis cDNA, RIKEN full-length enriched library, clone:1700019L03 product:hypothetical protein, full insert sequence. [AK006127]
A_52_P357972	1.369	1.045	1.41	1.885	1700019N12Rik	Mus musculus RIKEN cDNA 1700019N12 gene (1700019N12Rik), mRNA [NM_001039494]
A_52_P357972	1.369	1.045	0.89	1.885	1700019N12Rik	Mus musculus RIKEN cDNA 1700019N12 gene (1700019N12Rik), mRNA [NM_001039494]
A_51_P307858	1.401	1.076	2.096	0.917	1700019N19Rik	Mus musculus RIKEN cDNA 1700019N19 gene (1700019N19Rik), mRNA [NM_026208]
A_51_P307858	1.401	1.076	1.03	0.917	1700019N19Rik	Mus musculus RIKEN cDNA 1700019N19 gene (1700019N19Rik), mRNA [NM_026208]
A_51_P434713	0.518	0.657	1.417	1.955	1700019O17Rik	Mus musculus RIKEN cDNA 1700019O17 gene, mRNA (cDNA clone MGC:118337 IMAGE:30916756), complete cds. [BC100497]
A_51_P201835	1.194	0.975	1.163	0.881	1700019P01Rik	Mus musculus RIKEN cDNA 1700019P01 gene (1700019P01Rik), mRNA [NM_172818]
A_51_P469648	0.528	0.828	2.003	1.513	1700020A23Rik	Mus musculus RIKEN cDNA 1700020A23 gene, mRNA (cDNA clone IMAGE:6741234). [BC049710]
A_51_P484599	0.772	1.167	1.017	1.066	1700020C07Rik	Mus musculus adult male testis cDNA, RIKEN full-length enriched library, clone:1700020C07 product:hypothetical protein, full insert sequence. [AK006145]
A_51_P175699	0.617	0.492	0.957	0.62	1700020C11Rik	Mus musculus RIKEN cDNA 1700020C11 gene (1700020C11Rik), mRNA [NM_026443]
A_51_P407866	1.205	1.354	0.717	0.849	1700020D05Rik	Mus musculus RIKEN cDNA 1700020D05 gene (1700020D05Rik), mRNA [NM_023781]
A_52_P500741	1.347	1.309	1.466	0.976	1700020I14Rik	Mus musculus cDNA, RIKEN full-length enriched library, clone:M5C1004K09 product:RIKEN cDNA 1700020I14 gene, full insert sequence [AK147270]
A_52_P500741	1.347	1.309	0.85	0.976	1700020I14Rik	Mus musculus cDNA, RIKEN full-length enriched library, clone:M5C1004K09 product:RIKEN cDNA 1700020I14 gene, full insert sequence [AK147270]
A_52_P500741	1.347	1.309	1.053	0.976	1700020I14Rik	Mus musculus cDNA, RIKEN full-length enriched library, clone:M5C1004K09 product:RIKEN cDNA 1700020I14 gene, full insert sequence [AK147270]
A_51_P394921	0.686	0.78	1.13	1.301	1700020L24Rik	Mus musculus RIKEN cDNA 1700020L24 gene (1700020L24Rik), mRNA [NM_025492]
A_52_P303595	1.591	1.31	1.026	0.908	1700020O03Rik	Mus musculus RIKEN cDNA 1700020O03 gene (1700020O03Rik), mRNA [NM_027405]
A_51_P305811	0.644	0.685	0.975	0.964	1700021A07Rik	Mus musculus adult male testis cDNA, RIKEN full-length enriched library, clone:1700021A07 product:hypothetical protein, full insert sequence. [AK006189]
A_51_P131653	1.645	1.266	0.931	0.511	1700021C14Rik	Mus musculus RIKEN cDNA 1700021C14 gene, mRNA (cDNA clone MGC:130252 IMAGE:40053153), complete cds. [BC107298]
A_51_P131653	1.645	1.266	0.816	0.511	1700021C14Rik	Mus musculus RIKEN cDNA 1700021C14 gene, mRNA (cDNA clone MGC:130252 IMAGE:40053153), complete cds. [BC107298]
A_51_P349825	1.003	1	0.708	0.665	1700021F05Rik	Mus musculus RIKEN cDNA 1700021F05 gene (1700021F05Rik), mRNA [NM_026411]
A_51_P459824	0.679	1.189	1.302	1.321	1700021F07Rik	Mus musculus RIKEN cDNA 1700021F07 gene, mRNA (cDNA clone MGC:58673 IMAGE:6741974), complete cds. [BC050790]
A_52_P582251	0.879	0.997	1.555	2.127	1700021J08Rik	Mus musculus adult male testis cDNA, RIKEN full-length enriched library, clone:1700021J08 product:unclassifiable, full insert sequence. [AK006209]
A_51_P514584	1.346	1.203	1.411	1.368	1700021K02Rik	Mus musculus RIKEN cDNA 1700021K02 gene (1700021K02Rik), transcript variant 3, mRNA [NM_023064]
A_51_P409101	0.334	0.575	0.488	0.817	1700021K14Rik	Mus musculus adult male testis cDNA, RIKEN full-length enriched library, clone:1700021K14 product:hypothetical Cadherin structure containing protein, full insert sequence. [AK006216]
A_52_P263490	7.005	0.749	1.019	0.628	1700021K19Rik	Mus musculus RIKEN cDNA 1700021K19 gene (1700021K19Rik), mRNA [NM_172615]
A_51_P347785	1.544	2.879	3.36	1.175	1700021O21Rik	Mus musculus adult male testis cDNA, RIKEN full-length enriched library, clone:1700021O21 product:hypothetical protein, full insert sequence. [AK006226]
A_51_P323531	1.248	1.137	0.971	0.841	1700021P22Rik	PREDICTED: Mus musculus RIKEN cDNA 1700021P22 gene, transcript variant 1 (1700021P22Rik), mRNA [XM_133423]
A_51_P240723	0.647	0.604	0.665	0.867	1700022A21Rik	PREDICTED: Mus musculus RIKEN cDNA 1700022A21 gene (1700022A21Rik), mRNA [XM_131911]
A_52_P426601	1.471	1.354	1.611	1.18	1700022A22Rik	Mus musculus adult male testis cDNA, RIKEN full-length enriched library, clone:4933413D07 product:unclassifiable, full insert sequence [AK016801]
A_51_P110931	1.999	1.402	0.867	0.684	1700022C21Rik	Mus musculus RIKEN cDNA 1700022C21 gene (1700022C21Rik), mRNA [NM_029602]
A_51_P412892	1.906	1.695	2.057	1.125	1700022F17Rik	Mus musculus adult male testis cDNA, RIKEN full-length enriched library, clone:1700022F17 product:hypothetical Glutamine-rich region containing protein, full insert sequence. [AK006238]
A_51_P337655	0.943	1.147	0.603	0.635	1700022L09Rik	Mus musculus RIKEN cDNA 1700022L09 gene (1700022L09Rik), mRNA [NM_025853]
A_51_P171136	0.871	0.711	0.941	1.242	1700023A16Rik	Mus musculus adult male testis cDNA, RIKEN full-length enriched library, clone:1700023A16 product:hypothetical protein, full insert sequence. [AK006257]
A_52_P80770	0.499	1.678	1.288	1.257	1700023B02Rik	Mus musculus RIKEN cDNA 1700023B02 gene (1700023B02Rik), mRNA [NM_025854]
A_52_P80770	0.499	1.678	0.683	1.257	1700023B02Rik	Mus musculus RIKEN cDNA 1700023B02 gene (1700023B02Rik), mRNA [NM_025854]
A_51_P180546	0.263	0.471	0.665	0.988	1700023F06Rik	Mus musculus adult male testis cDNA, RIKEN full-length enriched library, clone:1700023F06 product:hypothetical protein, full insert sequence. [AK006273]
A_52_P387189	0.664	0.728	1.616	0.964	1700024C24Rik	Mus musculus adult male diencephalon cDNA, RIKEN full-length enriched library, clone:9330147L21 product:unclassifiable, full insert sequence. [AK079070]
A_52_P387189	0.664	0.728	1.119	0.964	1700024C24Rik	Mus musculus adult male diencephalon cDNA, RIKEN full-length enriched library, clone:9330147L21 product:unclassifiable, full insert sequence. [AK079070]
A_52_P184974	0.444	0.483	1.082	1.542	1700024G10Rik	Mus musculus adult male testis cDNA, RIKEN full-length enriched library, clone:1700024G10 product:hypothetical Cytochrome c family heme-binding site containing protein, full insert sequence. [AK006300]
A_52_P625270	0.845	0.792	1.143	1.494	1700024G13Rik	Mus musculus RIKEN cDNA 1700024G13 gene (1700024G13Rik), mRNA [NM_001034037]
A_52_P590258	0.699	0.944	1.112	1.144	1700025G04Rik	Mus musculus RIKEN cDNA 1700025G04 gene (1700025G04Rik), mRNA [NM_197990]
A_52_P590258	0.699	0.944	0.721	1.144	1700025G04Rik	Mus musculus RIKEN cDNA 1700025G04 gene (1700025G04Rik), mRNA [NM_197990]
A_52_P67007	1	0.545	1.002	0.737	1700025H01Rik	Mus musculus adult male testis cDNA, RIKEN full-length enriched library, clone:1700025H01 product:hypothetical protein, full insert sequence. [AK006338]
A_52_P651948	2.112	1.945	0.99	0.997	1700025K23Rik	Mus musculus RIKEN cDNA 1700025K23 gene (1700025K23Rik), mRNA [NM_183254]
A_52_P95096	0.899	0.646	0.897	0.796	1700025L06Rik	Mus musculus adult male testis cDNA, RIKEN full-length enriched library, clone:1700025L06 product:unclassifiable, full insert sequence. [AK006355]
A_51_P160536	1.459	1.338	1.152	0.843	1700026D08Rik	Mus musculus RIKEN cDNA 1700026D08 gene (1700026D08Rik), mRNA [NM_029335]
A_51_P247421	1.273	1.251	0.915	1.129	1700026J04Rik	Mus musculus adult male testis cDNA, RIKEN full-length enriched library, clone:1700026J04 product:hypothetical protein, full insert sequence. [AK006388]
A_51_P107959	0.791	0.721	1.12	0.86	1700026J12Rik	PREDICTED: Mus musculus RIKEN cDNA 1700026J12 gene (1700026J12Rik), mRNA [XM_148382]
A_52_P277477	0.718	0.6	1.119	1.051	1700026N04Rik	Mus musculus adult male testis cDNA, RIKEN full-length enriched library, clone:1700026N04 product:unclassifiable, full insert sequence. [AK006396]
A_51_P474288	0.533	1.167	1.234	1.062	1700027D21Rik	Mus musculus RIKEN cDNA 1700027D21 gene (1700027D21Rik), mRNA [NM_029661]
A_51_P375322	0.702	1.216	0.843	1.178	1700027J05Rik	Mus musculus NOD-derived CD11c +ve dendritic cells cDNA, RIKEN full-length enriched library, clone:F630112J11 product:hypothetical protein, full insert sequence [AK154949]
A_52_P223524	0.525	0.841	0.862	1.237	1700027J05Rik	Mus musculus RIKEN cDNA 1700027J05 gene (1700027J05Rik), mRNA [NM_027081]
A_51_P431539	1.052	1.125	1.506	0.889	1700027L20Rik	PREDICTED: Mus musculus RIKEN cDNA 1700027L20 gene (1700027L20Rik), mRNA [XM_487606]
A_51_P435922	1.321	1.013	1.117	0.824	1700027N10Rik	Mus musculus RIKEN cDNA 1700027N10 gene (1700027N10Rik), mRNA [NM_029338]
A_51_P302398	0.306	0.523	1.299	1.317	1700028J19Rik	Mus musculus adult male testis cDNA, RIKEN full-length enriched library, clone:1700028J19 product:hypothetical RNA-binding region RNP-1 (RNA recognition motif) containing protein, full insert sequence. [AK006462]
A_51_P197899	0.954	0.792	1.78	1.592	1700028N14Rik	Mus musculus adult male testis cDNA, RIKEN full-length enriched library, clone:1700028N14 product:hypothetical protein, full insert sequence. [AK006468]
A_51_P341487	1.459	0.838	1.195	0.5	1700028P14Rik	Mus musculus RIKEN cDNA 1700028P14 gene (1700028P14Rik), mRNA [NM_026188]
A_52_P646755	1.531	1.529	1.115	0.863	1700029F09Rik	PREDICTED: Mus musculus RIKEN cDNA 1700029F09 gene, transcript variant 1 (1700029F09Rik), mRNA [XM_355303]
A_51_P351562	1.151	1.362	0.889	0.698	1700029F09Rik	Mus musculus RIKEN cDNA 1700029F09 gene, mRNA (cDNA clone MGC:118304 IMAGE:30916402), complete cds. [BC099557]
A_52_P430411	0.661	0.731	1.5	1.123	1700029F12Rik	Mus musculus RIKEN cDNA 1700029F12 gene (1700029F12Rik), mRNA [NM_025585]
A_52_P430411	0.661	0.731	1.063	1.123	1700029F12Rik	Mus musculus RIKEN cDNA 1700029F12 gene (1700029F12Rik), mRNA [NM_025585]
A_52_P456192	0.468	1.175	0.835	5.027	1700029G01Rik	Mus musculus RIKEN cDNA 1700029G01 gene (1700029G01Rik), mRNA [NM_025856]
A_51_P140207	0.978	0.988	1.051	0.833	1700029H14Rik	Mus musculus RIKEN cDNA 1700029H14 gene (1700029H14Rik), mRNA [NM_025601]
A_52_P581100	1.122	1.477	1.061	1.736	1700029I01Rik	Mus musculus RIKEN cDNA 1700029I01 gene (1700029I01Rik), mRNA [NM_027285]
A_52_P581100	1.122	1.477	1.004	1.736	1700029I01Rik	Mus musculus RIKEN cDNA 1700029I01 gene (1700029I01Rik), mRNA [NM_027285]
A_52_P581100	1.122	1.477	0.853	1.736	1700029I01Rik	Mus musculus RIKEN cDNA 1700029I01 gene (1700029I01Rik), mRNA [NM_027285]
A_52_P581100	1.122	1.477	1.408	1.736	1700029I01Rik	Mus musculus RIKEN cDNA 1700029I01 gene (1700029I01Rik), mRNA [NM_027285]
A_51_P453969	1.041	1.056	1.339	1.474	1700029I08Rik	Mus musculus RIKEN cDNA 1700029I08 gene (1700029I08Rik), mRNA [NM_183282]
A_52_P546660	1.03	0.454	0.908	0.772	1700029I15Rik	Mus musculus RIKEN cDNA 1700029I15 gene (1700029I15Rik), mRNA [NM_183112]
A_52_P641195	1.839	1.251	0.384	0.358	1700029J07Rik	Mus musculus RIKEN cDNA 1700029J07 gene (1700029J07Rik), mRNA [NM_001033148]
A_51_P137184	1.375	1.749	1.489	0.72	1700029J11Rik	Mus musculus adult male testis cDNA, RIKEN full-length enriched library, clone:1700029J11 product:hypothetical protein, full insert sequence. [AK006503]
A_51_P231946	0.715	1	1.594	2.161	1700029P11Rik	Mus musculus RIKEN cDNA 1700029P11 gene (1700029P11Rik), mRNA [NM_025503]
A_52_P549881	0.848	0.457	1.298	0.729	1700030C10Rik	Mus musculus RIKEN cDNA 1700030C10 gene, mRNA (cDNA clone IMAGE:30940132) [BC100365]
A_51_P102518	0.9	1.584	1.569	2.074	1700030E15Rik	Mus musculus adult male testis cDNA, RIKEN full-length enriched library, clone:1700030E15 product:hypothetical protein, full insert sequence. [AK006538]
A_52_P38128	0.477	0.742	0.798	1.103	1700030G06Rik	Mus musculus adult male testis cDNA, RIKEN full-length enriched library, clone:1700030G06 product:unclassifiable, full insert sequence. [AK006545]
A_51_P242493	2.008	1.621	1.083	1.164	1700030G11Rik	PREDICTED: Mus musculus RIKEN cDNA 1700030G11 gene (1700030G11Rik), mRNA [XM_130735]
A_52_P670735	1.102	1.013	1.089	1.175	1700030J22Rik	Mus musculus RIKEN cDNA 1700030J22 gene (1700030J22Rik), mRNA [NM_027103]
A_52_P574199	0.941	0.82	0.95	1.382	1700030K09Rik	Mus musculus RIKEN cDNA 1700030K09 gene (1700030K09Rik), mRNA [NM_028170]
A_52_P574199	0.941	0.82	1.313	1.382	1700030K09Rik	Mus musculus RIKEN cDNA 1700030K09 gene (1700030K09Rik), mRNA [NM_028170]
A_52_P515192	0.6	0.886	0.928	1.362	1700031A10Rik	Mus musculus adult male testis cDNA, RIKEN full-length enriched library, clone:1700031A10 product:ring finger protein 39, full insert sequence. [AK006574]
A_52_P142327	1.397	1.386	1.234	0.708	1700031C06Rik	Mus musculus 4 days neonate male adipose cDNA, RIKEN full-length enriched library, clone:B430301I23 product:inferred: protein phosphatase 3, catalytic subunit, gamma isoform, full insert sequence. [AK046652]
A_51_P395842	1.068	0.836	0.825	0.609	1700034H14Rik	Mus musculus RIKEN cDNA 1700034H14 gene (1700034H14Rik), mRNA [NM_025969]
A_52_P582318	1.151	1.095	2.136	1.254	1700034H15Rik	Mus musculus adult male testis cDNA, RIKEN full-length enriched library, clone:1700034H15 product:unclassifiable, full insert sequence. [AK006595]
A_51_P257841	1.421	1.057	1.388	1.156	1700034I23Rik	Mus musculus RIKEN cDNA 1700034I23 gene (1700034I23Rik), mRNA [NM_028494]
A_51_P207253	1.28	1.033	1.059	1.129	1700034K16Rik	Mus musculus adult male testis cDNA, RIKEN full-length enriched library, clone:1700034K16 product:hypothetical Leucine-rich repeat/Leucine-rich repeat, typical subtype containing protein, full insert sequence. [AK006601]
A_51_P181002	1.41	1.497	0.869	0.836	1700034M03Rik	Mus musculus RIKEN cDNA 1700034M03 gene (1700034M03Rik), mRNA [NM_024260]
A_51_P286978	1.007	0.878	1.22	0.904	1700034O15Rik	Mus musculus RIKEN cDNA 1700034O15 gene (1700034O15Rik), mRNA [NM_029671]
A_52_P426682	1.42	1.482	1.589	0.706	1700037C18Rik	Mus musculus adult male testis cDNA, RIKEN full-length enriched library, clone:1700037C18 product:inferred: RIKEN cDNA 1700037C18 gene / putative [Mus musculus], full insert sequence. [AK006619]
A_51_P287606	1.048	1.047	0.826	0.894	1700037C18Rik	Mus musculus RIKEN cDNA 1700037C18 gene (1700037C18Rik), mRNA [NM_028484]
A_51_P221641	0.648	0.375	1.551	1.115	1700037H04Rik	Mus musculus RIKEN cDNA 1700037H04 gene (1700037H04Rik), mRNA [NM_026091]
A_52_P16240	0.909	1.024	1.314	0.754	1700040F15Rik	Mus musculus adult male testis cDNA, RIKEN full-length enriched library, clone:1700040F15 product:weakly similar to XMR PROTEIN [Mus musculus], full insert sequence. [AK006653]
A_52_P525362	1.13	1.064	1.028	1.248	1700040F17Rik	Mus musculus adult male testis cDNA, RIKEN full-length enriched library, clone:1700040F17 product:hypothetical Lysine-rich region containing protein, full insert sequence. [AK006654]
A_51_P454447	0.934	1.131	0.872	1.075	1700040I03Rik	Mus musculus adult male testis cDNA, RIKEN full-length enriched library, clone:1700040I03 product:hypothetical Protease associated (PA) domain containing protein, full insert sequence. [AK006658]
A_51_P205390	2.037	1.42	1.269	0.746	1700040L02Rik	Mus musculus RIKEN cDNA 1700040L02 gene (1700040L02Rik), mRNA [NM_028491]
A_51_P263407	2.982	2.055	0.89	0.619	1700041B20Rik	Mus musculus 10 days neonate skin cDNA, RIKEN full-length enriched library, clone:4732469J09 product:hypothetical protein, full insert sequence. [AK028913]
A_52_P676255	0.486	0.55	1.319	1.178	1700041B20Rik	PREDICTED: Mus musculus RIKEN cDNA 1700041B20 gene, transcript variant 1 (1700041B20Rik), mRNA [XM_485065]
A_51_P151179	0.914	0.957	1.389	0.981	1700041C02Rik	Mus musculus adult male testis cDNA, RIKEN full-length enriched library, clone:4922505I17 product:hypothetical protein, full insert sequence. [AK161297]
A_52_P220948	1.353	0.69	1.639	0.494	1700041C02Rik	Mus musculus adult male testis cDNA, RIKEN full-length enriched library, clone:1700001O02 product:RIKEN cDNA 1700001O02 gene, full insert sequence. [AK005616]
A_52_P220948	1.353	0.69	0.964	0.494	1700041C02Rik	Mus musculus adult male testis cDNA, RIKEN full-length enriched library, clone:1700001O02 product:RIKEN cDNA 1700001O02 gene, full insert sequence. [AK005616]
A_51_P426373	0.565	1.031	1.748	1.716	1700041E20Rik	Mus musculus adult male testis cDNA, RIKEN full-length enriched library, clone:1700041E20 product:hypothetical EF-hand containing protein, full insert sequence. [AK006670]
A_52_P119007	1.583	1.117	1.092	1.328	1700041M19Rik	Mus musculus adult male testis cDNA, RIKEN full-length enriched library, clone:1700041M19 product:unclassifiable, full insert sequence. [AK006678]
A_52_P778391	1.642	1.487	1.836	1.205	1700042D02Rik	Mus musculus adult male testis cDNA, RIKEN full-length enriched library, clone:1700042D02 product:unclassifiable, full insert sequence. [AK006681]
A_51_P122981	0.514	0.695	0.88	1.018	1700045I11Rik	Mus musculus adult male testis cDNA, RIKEN full-length enriched library, clone:1700045I11 product:hypothetical Threonine-rich region containing protein, full insert sequence. [AK006699]
A_52_P24320	0.781	0.925	0.928	0.952	1700047E16Rik	Mus musculus RIKEN cDNA 1700047E16 gene (1700047E16Rik), mRNA [NM_173431]
A_52_P24320	0.781	0.925	0.642	0.952	1700047E16Rik	Mus musculus RIKEN cDNA 1700047E16 gene (1700047E16Rik), mRNA [NM_173431]
A_52_P440119	0.908	1.332	1.211	0.829	1700047I16Rik	Mus musculus adult male testis cDNA, RIKEN full-length enriched library, clone:1700047I16 product:aldehyde dehydrogenase family 5, subfamily A1, full insert sequence. [AK006712]
A_52_P252305	1.845	1.863	1.022	0.847	1700047I17Rik	Mus musculus RIKEN cDNA 1700047I17 gene (1700047I17Rik), mRNA [NM_028527]
A_52_P252305	1.845	1.863	0.887	0.847	1700047I17Rik	Mus musculus RIKEN cDNA 1700047I17 gene (1700047I17Rik), mRNA [NM_028527]
A_51_P520397	1.459	0.963	0.983	0.658	1700047I17Rik	Mus musculus 10 days lactation, adult female mammary gland cDNA, RIKEN full-length enriched library, clone:D730001C10 product:hypothetical protein, full insert sequence. [AK021321]
A_52_P1027441	1.243	1.112	1.422	1.017	1700048C15Rik	Mus musculus adult male testis cDNA, RIKEN full-length enriched library, clone:1700048C15 product:unclassifiable, full insert sequence. [AK006722]
A_51_P278353	0.381	0.955	0.975	2.948	1700049J03Rik	Mus musculus adult male testis cDNA, RIKEN full-length enriched library, clone:1700049J03 product:hypothetical protein, full insert sequence [AK006745]
A_52_P504641	0.806	1.386	1.724	0.764	1700052I22Rik	BY707327 RIKEN full-length enriched, adult male testis Mus musculus cDNA clone 1700121N02 5'. [BY707327]
A_51_P134262	0.823	0.766	1.253	1.134	1700052K11Rik	Mus musculus RIKEN cDNA 1700052K11 gene (1700052K11Rik), mRNA [NM_028539]
A_51_P325254	0.906	1.042	0.844	0.852	1700052N19Rik	Mus musculus 13 days embryo male testis cDNA, RIKEN full-length enriched library, clone:6030488D03 product:hypothetical protein, full insert sequence. [AK134431]
A_51_P248484	0.719	0.636	1.035	0.892	1700054F22Rik	PREDICTED: Mus musculus RIKEN cDNA 1700054F22 gene (1700054F22Rik), mRNA [XM_485380]
A_52_P388780	0.629	0.96	1.354	0.691	1700054H16Rik	Mus musculus adult male testis cDNA, RIKEN full-length enriched library, clone:1700054H16 product:hypothetical protein, full insert sequence [AK160151]
A_51_P357094	1.403	1.878	1.463	1.342	1700054N08Rik	Mus musculus RIKEN cDNA 1700054N08 gene, mRNA (cDNA clone MGC:25105 IMAGE:4501054), complete cds. [BC036300]
A_51_P322814	0.909	0.812	0.897	1.767	1700054O13Rik	Mus musculus RIKEN cDNA 1700054O13 gene (1700054O13Rik), mRNA [NM_026096]
A_51_P450682	1.283	1.3	2.188	1.454	1700055M20Rik	Mus musculus RIKEN cDNA 1700055M20 gene (1700055M20Rik), transcript variant 1, mRNA [NM_199455]
A_52_P685979	0.892	1.299	0.98	1.312	1700055N04Rik	Mus musculus adult male testis cDNA, RIKEN full-length enriched library, clone:1700055N04 product:hypothetical Aldehyde reductase (dehydrogenase), ALDH structure containing protein, full insert sequence. [AK006803]
A_51_P270891	1.47	1.137	1.518	0.959	1700056E22Rik	Mus musculus adult male testis cDNA, RIKEN full-length enriched library, clone:1700056E22 product:hypothetical protein, full insert sequence. [AK006811]
A_52_P352512	1.818	1.544	0.873	0.725	1700056N10Rik	Mus musculus adult male testis cDNA, RIKEN full-length enriched library, clone:1700056N10 product:unclassifiable, full insert sequence. [AK006816]
A_52_P313933	0.619	0.513	3.117	1.913	1700057H21Rik	BY706809 RIKEN full-length enriched, adult male testis Mus musculus cDNA clone 1700057H21 5'. [BY706809]
A_51_P220370	1.69	1.701	0.857	0.784	1700060H10Rik	Mus musculus RIKEN cDNA 1700060H10 gene (1700060H10Rik), mRNA [NM_133751]
A_51_P261560	0.706	1.044	0.761	1.123	1700061J05Rik	Mus musculus adult male testis cDNA, RIKEN full-length enriched library, clone:1700061J05 product:hypothetical protein, full insert sequence. [AK006856]
A_52_P260407	1.67	1.371	0.62	0.678	1700065A05Rik	PREDICTED: Mus musculus RIKEN cDNA 1700065A05 gene, transcript variant 1 (1700065A05Rik), mRNA [XM_283972]
A_52_P260407	1.67	1.371	0.686	0.678	1700065A05Rik	PREDICTED: Mus musculus RIKEN cDNA 1700065A05 gene, transcript variant 1 (1700065A05Rik), mRNA [XM_283972]
A_52_P260407	1.67	1.371	0.735	0.678	1700065A05Rik	PREDICTED: Mus musculus RIKEN cDNA 1700065A05 gene, transcript variant 1 (1700065A05Rik), mRNA [XM_283972]
A_52_P445778	1.953	2.269	1.063	0.563	1700065D16Rik	Mus musculus adult male testis cDNA, RIKEN full-length enriched library, clone:4932443E23 product:hypothetical protein, full insert sequence. [AK030118]
A_51_P250123	1.185	0.767	1.101	0.746	1700065O13Rik	Mus musculus RIKEN cDNA 1700065O13 gene (1700065O13Rik), mRNA [NM_028543]
A_51_P327577	0.992	0.843	0.9	0.861	1700066C05Rik	Mus musculus adult male testis cDNA, RIKEN full-length enriched library, clone:1700066C05 product:hypothetical protein, full insert sequence. [AK018881]
A_52_P40569	1.394	1.321	1.079	1.01	1700066J03Rik	BB633562 RIKEN full-length enriched, adult male spinal cord Mus musculus cDNA clone A330061J11 5', mRNA sequence [BB633562]
A_51_P420128	1.224	1.108	1.302	1.206	1700066J24Rik	Mus musculus adult male testis cDNA, RIKEN full-length enriched library, clone:1700066J24 product:hypothetical protein, full insert sequence. [AK006904]
A_51_P295286	0.489	0.912	0.81	0.682	1700066M21Rik	Mus musculus adult male testis cDNA, RIKEN full-length enriched library, clone:1700066M21 product:hypothetical protein, full insert sequence. [AK006906]
A_52_P151528	0.547	0.641	0.986	0.798	1700067C01Rik	Mus musculus RIKEN cDNA 1700067C01 gene (1700067C01Rik), mRNA [NM_029714]
A_52_P151528	0.547	0.641	1.217	0.798	1700067C01Rik	Mus musculus RIKEN cDNA 1700067C01 gene (1700067C01Rik), mRNA [NM_029714]
A_51_P271268	0.61	0.748	1.653	1.819	1700067P10Rik	Mus musculus RIKEN cDNA 1700067P10 gene (1700067P10Rik), mRNA [NM_026625]
A_51_P304256	1.271	1.487	1.195	1.255	1700069L09	O35295 (O35295) Vascular actin single-stranded DNA-binding factor 2 p44 component, partial (13%) [TC1542050]
A_51_P395705	0.479	0.578	0.765	1.194	1700069L16Rik	Mus musculus adult male testis cDNA, RIKEN full-length enriched library, clone:1700096P12 product:RIKEN cDNA 1700096P12 gene, full insert sequence. [AK007096]
A_51_P306565	2.199	1.205	1.122	0.691	1700072E05Rik	Mus musculus RIKEN cDNA 1700072E05 gene (1700072E05Rik), mRNA [NM_028554]
A_52_P169212	1.041	0.745	1.189	0.834	1700072H12Rik	Mus musculus adult male testis cDNA, RIKEN full-length enriched library, clone:1700072H12 product:hypothetical protein, full insert sequence. [AK006938]
A_52_P352563	1.928	1.49	1.105	0.833	1700073E17Rik	Mus musculus RIKEN cDNA 1700073E17 gene (1700073E17Rik), mRNA [NM_001001987]
A_51_P154840	1.851	1.844	0.853	0.991	1700080G18Rik	PREDICTED: Mus musculus RIKEN cDNA 1700080G18 gene (1700080G18Rik), mRNA [XM_001000195]
A_52_P65974	1.735	1.796	1.2	1.14	1700081L11Rik	Mus musculus RIKEN cDNA 1700081L11 gene, mRNA (cDNA clone MGC:64794 IMAGE:6834541), complete cds. [BC054752]
A_52_P580792	1.039	1.009	1.083	0.857	1700081L11Rik	Mus musculus RIKEN cDNA 1700081L11 gene, mRNA (cDNA clone MGC:60856 IMAGE:30061629), complete cds. [BC053389]
A_51_P281164	1.226	0.685	1.604	0.89	1700081L11Rik	PREDICTED: Mus musculus RIKEN cDNA 1700081L11 gene, transcript variant 11 (1700081L11Rik), mRNA [XM_903081]
A_52_P298017	1.349	0.397	2.225	1.583	1700081L11Rik	Mus musculus adult male testis cDNA, RIKEN full-length enriched library, clone:1700081L11 product:hypothetical protein, full insert sequence. [AK006970]
A_52_P662998	0.769	0.859	0.817	0.942	1700083H02Rik	BY707040 RIKEN full-length enriched, adult male testis Mus musculus cDNA clone 1700083H02 5'. [BY707040]
A_52_P520583	1.686	1.285	1.75	1.395	1700084E18Rik	PREDICTED: Mus musculus RIKEN cDNA 1700084E18 gene (1700084E18Rik), mRNA [XM_977942]
A_52_P520583	1.686	1.285	1.391	1.395	1700084E18Rik	PREDICTED: Mus musculus RIKEN cDNA 1700084E18 gene (1700084E18Rik), mRNA [XM_977942]
A_52_P50417	0.928	1.383	0.887	1.446	1700084J12Rik	Mus musculus adult male testis cDNA, RIKEN full-length enriched library, clone:1700084J12 product:hypothetical Ribosomal protein L30 containing protein, full insert sequence. [AK006993]
A_51_P428297	0.849	0.701	1.205	1.261	1700084M14Rik	AGENCOURT_10729156 NIH_MGC_169 Mus musculus cDNA clone IMAGE:6773641 5', mRNA sequence [CA465547]
A_52_P132554	0.28	0.326	1.098	1.263	1700086P04Rik	BY707078 RIKEN full-length enriched, adult male testis Mus musculus cDNA clone 1700086P04 5'. [BY707078]
A_51_P363642	1.75	2.01	0.652	0.838	1700088E04Rik	Mus musculus RIKEN cDNA 1700088E04 gene (1700088E04Rik), mRNA [NM_138581]
A_51_P240077	0.67	0.738	1.421	1.335	1700092C17Rik	Mus musculus RIKEN cDNA 1700092C17 gene (1700092C17Rik), mRNA [NM_183102]
A_51_P358052	0.46	0.904	1.073	1.34	1700093J21Rik	Mus musculus adult male testis cDNA, RIKEN full-length enriched library, clone:1700093J21 product:hypothetical protein, full insert sequence. [AK007051]
A_51_P275053	0.857	0.78	2.189	1.487	1700094C09Rik	Mus musculus RIKEN cDNA 1700094C09 gene (1700094C09Rik), mRNA [NM_024279]
A_51_P308446	1.589	1.086	0.957	0.729	1700094D03Rik	Mus musculus RIKEN cDNA 1700094D03 gene, mRNA (cDNA clone MGC:58558 IMAGE:6703545), complete cds. [BC048560]
A_52_P448805	2.067	1.637	1.504	0.809	1700096K18Rik	Mus musculus adult male testis cDNA, RIKEN full-length enriched library, clone:1700096K18 product:unclassifiable, full insert sequence [AK007094]
A_52_P14569	2.126	2.947	1.077	1.716	1700101I11Rik	Mus musculus adult male hypothalamus cDNA, RIKEN full-length enriched library, clone:A230018J24 product:hypothetical protein, full insert sequence. [AK138162]
A_51_P201237	1.508	1.535	1.182	1.066	1700108L22Rik	Mus musculus RIKEN cDNA 1700108L22 gene (1700108L22Rik), mRNA [NM_001040399]
A_51_P367550	0.757	0.66	1.087	1.175	1700110M21Rik	Mus musculus adult male testis cDNA, RIKEN full-length enriched library, clone:1700110M21 product:hypothetical protein, full insert sequence. [AK007164]
A_52_P778761	2.202	1.465	1.529	1.006	1700110N18Rik	Mus musculus 0 day neonate head cDNA, RIKEN full-length enriched library, clone:4832416J22 product:unclassifiable, full insert sequence [AK029300]
A_51_P309234	1.467	1.318	1.406	0.803	1700110N18Rik	PREDICTED: Mus musculus RIKEN cDNA 1700110N18 gene (1700110N18Rik), mRNA [XM_283372]
A_51_P451409	1.252	1.469	1.084	1.196	1700111A04Rik	Mus musculus RIKEN cDNA 1700111A04 gene (1700111A04Rik), mRNA [NM_177765]
A_52_P233515	0.674	0.988	0.873	0.891	1700111A04Rik	Mus musculus adult male testis cDNA, RIKEN full-length enriched library, clone:1700111A04 product:hypothetical protein, full insert sequence. [AK007167]
A_51_P397437	0.893	1.396	0.967	2.555	1700112C13Rik	Mus musculus RIKEN cDNA 1700112C13 gene (1700112C13Rik), mRNA [NM_183103]
A_51_P346874	2.658	0.825	0.882	0.313	1700112E06Rik	Mus musculus adult male testis cDNA, RIKEN full-length enriched library, clone:1700112E06 product:hypothetical Leucine-rich repeat/Immunoglobulin/major histocompatibility complex containing protein, full insert sequence. [AK007175]
A_52_P56698	0.22	0.33	1.534	0.776	1700112N15Rik	Mus musculus RIKEN cDNA 1700112N15 gene (1700112N15Rik), mRNA [NM_172808]
A_52_P56698	0.22	0.33	0.397	0.776	1700112N15Rik	Mus musculus RIKEN cDNA 1700112N15 gene (1700112N15Rik), mRNA [NM_172808]
A_51_P155909	1.277	1.248	1.196	1.073	1700113H08Rik	Mus musculus adult male testis cDNA, RIKEN full-length enriched library, clone:1700113H08 product:hypothetical protein, full insert sequence. [AK007195]
A_52_P480096	0.232	0.57	0.488	1.109	1700113I22Rik	Mus musculus RIKEN cDNA 1700113I22 gene (1700113I22Rik), mRNA [NM_026865]
A_51_P303147	0.597	0.721	0.594	0.752	1700113O17Rik	Mus musculus RIKEN cDNA 1700113O17 gene (1700113O17Rik), mRNA [NM_026627]
A_51_P153388	0.903	1.094	1.169	1.515	1700116B05Rik	BY707292 RIKEN full-length enriched, adult male testis Mus musculus cDNA clone 1700116B05 5'. [BY707292]
A_52_P26626	1.699	1.635	1.641	1.514	1700120B06Rik	Mus musculus RIKEN cDNA 1700120B06 gene (1700120B06Rik), mRNA [NM_001033980]
A_51_P501622	0.836	0.894	1.087	1.429	1700120K04Rik	Mus musculus RIKEN cDNA 1700120K04 gene (1700120K04Rik), mRNA [NM_026628]
A_51_P313397	0.42	0.557	2.321	2.013	1700121C10Rik	Mus musculus adult male testis cDNA, RIKEN full-length enriched library, clone:1700121C10 product:unclassifiable, full insert sequence. [AK007220]
A_52_P1035401	0.915	0.578	1.073	1.445	1700121I08Rik	Mus musculus adult male testis cDNA, RIKEN full-length enriched library, clone:1700121I08 product:unclassifiable, full insert sequence. [AK007225]
A_51_P372895	1.878	1.63	1.332	0.892	1700123A16Rik	PREDICTED: Mus musculus RIKEN cDNA 1700123A16 gene (1700123A16Rik), mRNA [XM_984400]
A_51_P285097	1.267	1.206	1.171	0.599	1700123D08Rik	Mus musculus RIKEN cDNA 1700123D08 gene (1700123D08Rik), mRNA [NM_029687]
A_51_P382544	0.474	1.052	0.739	0.759	1700123I01Rik	Mus musculus adult male testis cDNA, RIKEN full-length enriched library, clone:1700123I01 product:hypothetical protein, full insert sequence. [AK007250]
A_51_P219594	2.679	1.505	0.149	0.312	1700123K08Rik	Mus musculus RIKEN cDNA 1700123K08 gene (1700123K08Rik), mRNA [NM_029693]
A_51_P368483	1.553	1.514	1.125	0.88	1700123O20Rik	Mus musculus RIKEN cDNA 1700123O20 gene (1700123O20Rik), mRNA [NM_021437]
A_51_P521155	0.553	0.895	0.722	0.997	1700124P09Rik	PREDICTED: Mus musculus RIKEN cDNA 1700124P09 gene (1700124P09Rik), mRNA [XM_978574]
A_52_P628127	1.322	0.87	0.905	0.767	1700125D06Rik	AGENCOURT_10523833 NIH_MGC_169 Mus musculus cDNA clone IMAGE:6704546 5', mRNA sequence [BU936742]
A_52_P1099476	1.213	1.543	1.983	0.861	1700125G22Rik	Mus musculus adult male testis cDNA, RIKEN full-length enriched library, clone:1700125G22 product:unclassifiable, full insert sequence. [AK007279]
A_51_P299858	0.876	0.903	0.747	1.037	1700125H20Rik	Mus musculus RIKEN cDNA 1700125H20 gene, mRNA (cDNA clone MGC:58845 IMAGE:6774125), complete cds. [BC048674]
A_51_P442142	1.242	0.811	1.074	0.935	1700126L10Rik	Mus musculus adult male testis cDNA, RIKEN full-length enriched library, clone:1700126L10 product:weakly similar to CLG01 (DJ453C12.5) (P53 RESPONSE ELEMENT) [Homo sapiens], full insert sequence. [AK007294]
A_52_P539343	2.293	1.513	1.061	0.575	1700129I04Rik	Mus musculus adult male testis cDNA, RIKEN full-length enriched library, clone:1700129I04 product:unclassifiable, full insert sequence. [AK007315]
A_52_P67574	1.292	1.346	0.861	1.281	1700129I04Rik	Mus musculus adult male hypothalamus cDNA, RIKEN full-length enriched library, clone:A230057H21 product:hypothetical protein, full insert sequence. [AK038727]
A_51_P194597	0.557	0.933	0.876	1.12	1700129I15Rik	Mus musculus RIKEN cDNA 1700129I15 gene (1700129I15Rik), mRNA [NM_030106]
A_51_P192589	1.601	1.703	1.097	0.977	1810003N24Rik	Mus musculus RIKEN cDNA 1810003N24 gene (1810003N24Rik), mRNA [NM_025443]
A_52_P18765	2.503	1.978	1.064	0.791	1810005K13Rik	PREDICTED: Mus musculus RIKEN cDNA 1810005K13 gene, transcript variant 1 (1810005K13Rik), mRNA [XM_885191]
A_52_P119117	1.62	1.24	1.213	0.825	1810006K21Rik	Mus musculus 13 days pregnant adult female placenta cDNA, RIKEN full-length enriched library, clone:I530004D22 product:NEF1 protein homolog [Gallus gallus], full insert sequence. [AK145833]
A_52_P17635	1.98	0.679	0.895	0.415	1810006K21Rik	Mus musculus RIKEN cDNA 1810006K21 gene, mRNA (cDNA clone IMAGE:3990436), complete cds. [BC024923]
A_51_P317166	2.065	1.619	1.12	0.711	1810007M14Rik	Mus musculus 10 day old male pancreas cDNA, RIKEN full-length enriched library, clone:1810007M14 product:BM-020 homolog [Homo sapiens], full insert sequence. [AK007365]
A_52_P478745	1.713	0.73	1.261	0.613	1810007M14Rik	PREDICTED: Mus musculus RIKEN cDNA 1810007M14 gene, transcript variant 1 (1810007M14Rik), mRNA [XM_358888]
A_52_P579448	2.158	1.343	1.766	1.126	1810007P19Rik	Mus musculus RIKEN cDNA 1810007P19 gene (1810007P19Rik), mRNA [NM_172701]
A_52_P496532	1.013	0.941	0.83	0.69	1810008A14Rik	Mus musculus RIKEN cDNA 1810008A14 gene (1810008A14Rik), mRNA [NM_025457]
A_52_P496532	1.013	0.941	0.89	0.69	1810008A14Rik	Mus musculus RIKEN cDNA 1810008A14 gene (1810008A14Rik), mRNA [NM_025457]
A_52_P665335	1.564	1.241	0.726	0.89	1810008A18Rik	Mus musculus RIKEN cDNA 1810008A18 gene (1810008A18Rik), mRNA [NM_133998]
A_52_P665335	1.564	1.241	0.824	0.89	1810008A18Rik	Mus musculus RIKEN cDNA 1810008A18 gene (1810008A18Rik), mRNA [NM_133998]
A_52_P665335	1.564	1.241	0.759	0.89	1810008A18Rik	Mus musculus RIKEN cDNA 1810008A18 gene (1810008A18Rik), mRNA [NM_133998]
A_52_P236619	1.489	1.322	1.377	0.943	1810008I18Rik	Mus musculus adult male liver tumor cDNA, RIKEN full-length enriched library, clone:C730046D02 product:unclassifiable, full insert sequence [AK050412]
A_51_P146741	1.118	1.013	1.119	1.053	1810008K16Rik	Mus musculus RIKEN cDNA 1810008K16 gene (1810008K16Rik), mRNA [NM_026109]
A_51_P126647	1.528	1.508	0.854	0.847	1810009A15Rik	Mus musculus RIKEN cDNA 1810009A15 gene (1810009A15Rik), mRNA [NM_025463]
A_51_P502075	1.438	1.372	0.774	0.771	1810009J06Rik	Mus musculus RIKEN cDNA 1810009J06 gene (1810009J06Rik), mRNA [NM_023707]
A_51_P494122	0.752	1.025	0.842	0.988	1810009K13Rik	Mus musculus RIKEN cDNA 1810009K13 gene (1810009K13Rik), mRNA [NM_025462]
A_52_P21459	1.284	1.109	0.984	0.856	1810009M01Rik	Mus musculus RIKEN cDNA 1810009M01 gene (1810009M01Rik), mRNA [NM_023056]
A_52_P595619	1.35	1.146	0.937	0.69	1810009O10Rik	Mus musculus RIKEN cDNA 1810009O10 gene (1810009O10Rik), mRNA [NM_197989]
A_51_P189121	1.106	0.736	1.017	0.809	1810010G06Rik	PREDICTED: Mus musculus RIKEN cDNA 1810010G06 gene, transcript variant 1 (1810010G06Rik), mRNA [XM_486167]
A_51_P305213	2.14	1.648	0.917	0.705	1810010H24Rik	PREDICTED: Mus musculus RIKEN cDNA 1810010H24 gene (1810010H24Rik), mRNA [XM_286373]
A_51_P140429	0.555	0.81	0.96	1.176	1810010M01Rik	Mus musculus RIKEN cDNA 1810010M01 gene (1810010M01Rik), mRNA [NM_026918]
A_52_P308413	0.772	1.192	0.97	1.342	1810011H11Rik	Mus musculus 10 day old male pancreas cDNA, RIKEN full-length enriched library, clone:1810011H11 product:hypothetical protein, full insert sequence [AK007434]
A_52_P265584	2.671	1.554	1.487	0.725	1810011O10Rik	Mus musculus adult male heart cDNA, RIKEN full-length enriched library, clone:1010001B21 product:unclassifiable, full insert sequence. [AK003102]
A_51_P112308	2.001	1.292	1.154	0.671	1810011O10Rik	Mus musculus RIKEN cDNA 1810011O10 gene (1810011O10Rik), mRNA [NM_026931]
A_51_P282424	1.732	2.426	0.811	0.984	1810011O16Rik	Mus musculus RIKEN cDNA 1810011O16 gene (1810011O16Rik), mRNA [NM_025456]
A_52_P134146	1.496	1.767	0.768	1.213	1810012P15Rik	Mus musculus 16 days neonate male diencephalon cDNA, RIKEN full-length enriched library, clone:G630047G20 product:hypothetical protein, full insert sequence. [AK144380]
A_52_P134146	1.496	1.767	1.094	1.213	1810012P15Rik	Mus musculus 16 days neonate male diencephalon cDNA, RIKEN full-length enriched library, clone:G630047G20 product:hypothetical protein, full insert sequence. [AK144380]
A_52_P478729	0.238	0.704	1.255	2.251	1810013C15Rik	Mus musculus RIKEN cDNA 1810013C15 gene (1810013C15Rik), mRNA [NM_194348]
A_52_P478729	0.238	0.704	0.516	2.251	1810013C15Rik	Mus musculus RIKEN cDNA 1810013C15 gene (1810013C15Rik), mRNA [NM_194348]
A_51_P436346	3.039	2.181	1.616	1.281	1810013D15Rik	Mus musculus 10 day old male pancreas cDNA, RIKEN full-length enriched library, clone:1810013D15 product:hypothetical protein, full insert sequence [AK007475]
A_52_P456490	1.745	1.992	1.036	0.947	1810013L24Rik	PREDICTED: Mus musculus RIKEN cDNA 1810013L24 gene (1810013L24Rik), mRNA [XM_907664]
A_52_P628654	2.713	1.921	1.466	0.872	1810013L24Rik	Mus musculus 12 days embryo head cDNA, RIKEN full-length enriched library, clone:3010002C02 product:RIKEN cDNA 3010002C02 gene, full insert sequence [AK013883]
A_52_P931190	1.747	1.641	1.73	1.3	1810013L24Rik	PREDICTED: Mus musculus RIKEN cDNA 1810013L24 gene, transcript variant 2 (1810013L24Rik), mRNA [XM_978218]
A_52_P598634	1.465	1.315	1.147	0.824	1810014B01Rik	Mus musculus adult male corpora quadrigemina cDNA, RIKEN full-length enriched library, clone:B230114O10 product:inferred: RIKEN cDNA 1810014B01 gene, full insert sequence. [AK045413]
A_51_P477285	1.07	0.849	0.805	0.464	1810014B01Rik	Mus musculus brain CRL-1443 BC3H1 cDNA, RIKEN full-length enriched library, clone:G430060N02 product:unclassifiable, full insert sequence [AK090016]
A_52_P466701	1.379	1.34	0.989	0.896	1810014F10Rik	Mus musculus RIKEN cDNA 1810014F10 gene (1810014F10Rik), mRNA [NM_026928]
A_52_P162298	0.971	1.318	0.789	0.903	1810015A11Rik	Mus musculus RIKEN cDNA 1810015A11 gene (1810015A11Rik), mRNA [NM_026940]
A_52_P355139	4.737	10.915	1.131	2.315	1810015C04Rik	Mus musculus RIKEN cDNA 1810015C04 gene (1810015C04Rik), transcript variant 1, mRNA [NM_001034851]
A_51_P428578	1.077	5.043	0.669	2.85	1810015C04Rik	Mus musculus RIKEN cDNA 1810015C04 gene (1810015C04Rik), transcript variant 2, mRNA [NM_025459]
A_52_P672532	1.538	1.32	0.909	0.725	1810020D17Rik	Mus musculus RIKEN cDNA 1810020D17 gene (1810020D17Rik), mRNA [NM_183251]
A_51_P209401	0.908	1.007	0.634	0.631	1810020D17Rik	Mus musculus RIKEN cDNA 1810020D17 gene, mRNA (cDNA clone MGC:73649 IMAGE:1264501), complete cds. [BC062811]
A_51_P431800	0.905	0.679	0.778	0.852	1810020D17Rik	Mus musculus 13 days embryo male testis cDNA, RIKEN full-length enriched library, clone:6030462P05 product:unclassifiable, full insert sequence [AK031619]
A_51_P404300	2.452	2.02	1.396	0.922	1810020G14Rik	Mus musculus RIKEN cDNA 1810020G14 gene (1810020G14Rik), mRNA [NM_025461]
A_51_P404300	2.452	2.02	1.515	0.922	1810020G14Rik	Mus musculus RIKEN cDNA 1810020G14 gene (1810020G14Rik), mRNA [NM_025461]
A_52_P70032	1.346	1.379	1.027	0.919	1810020G14Rik	Mus musculus RIKEN cDNA 1810020G14 gene, mRNA (cDNA clone MGC:118423 IMAGE:30134701), complete cds. [BC100533]
A_52_P70032	1.346	1.379	0.956	0.919	1810020G14Rik	Mus musculus RIKEN cDNA 1810020G14 gene, mRNA (cDNA clone MGC:118423 IMAGE:30134701), complete cds. [BC100533]
A_51_P331207	1.465	1.49	1.149	0.997	1810021J13Rik	Mus musculus RIKEN cDNA 1810021J13 gene (1810021J13Rik), mRNA [NM_025464]
A_51_P114177	1.959	1.473	0.858	0.617	1810022C23Rik	Mus musculus RIKEN cDNA 1810022C23 gene (1810022C23Rik), mRNA [NM_026947]
A_52_P5394	2.214	1.576	1.26	0.799	1810022K09Rik	Mus musculus RIKEN cDNA 1810022K09 gene, mRNA (cDNA clone IMAGE:6486124) [BC045157]
A_51_P370825	1.389	1.298	0.853	0.762	1810023B24Rik	Mus musculus RIKEN cDNA 1810023B24 gene (1810023B24Rik), mRNA [NM_026964]
A_51_P391432	0.676	0.532	1.018	0.632	1810023F06Rik	Mus musculus RIKEN cDNA 1810023F06 gene (1810023F06Rik), mRNA [NM_145449]
A_52_P432169	1.724	1.284	1.191	0.809	1810024B03Rik	Mus musculus RIKEN cDNA 1810024B03 gene (1810024B03Rik), mRNA [NM_198630]
A_52_P508397	2.707	3.044	1.314	1.352	1810026B05Rik	Mus musculus 16 days embryo head cDNA, RIKEN full-length enriched library, clone:C130076G01 product:unclassifiable, full insert sequence [AK140938]
A_52_P508397	2.707	3.044	1.37	1.352	1810026B05Rik	Mus musculus 16 days embryo head cDNA, RIKEN full-length enriched library, clone:C130076G01 product:unclassifiable, full insert sequence [AK140938]
A_51_P446558	0.991	1	0.644	0.658	1810026J23Rik	Mus musculus RIKEN cDNA 1810026J23 gene (1810026J23Rik), mRNA [NM_178619]
A_51_P301499	1.122	0.833	1.108	0.932	1810027L02Rik	Mus musculus 10 day old male pancreas cDNA, RIKEN full-length enriched library, clone:1810027L02 product:weakly similar to NADH-UBIQUINONE OXIDOREDUCTASE 13 KDA-A SUBUNIT, MITOCHONDRIAL PRECURSOR (EC 1.6.5.3) (EC 1.6.99.3) (COMPLEX I-13KD-A)...
A_51_P280192	1.226	1.303	0.932	0.865	1810027O10Rik	Mus musculus 13 days embryo head cDNA, RIKEN full-length enriched library, clone:3110009M16 product:unclassifiable, full insert sequence. [AK014035]
A_52_P651942	0.912	1.083	0.732	0.742	1810027O10Rik	Mus musculus RIKEN cDNA 1810027O10 gene, mRNA (cDNA clone IMAGE:6542005). [BC048542]
A_51_P306839	1.214	1.513	0.918	1.131	1810029B16Rik	Mus musculus RIKEN cDNA 1810029B16 gene (1810029B16Rik), mRNA [NM_025465]
A_52_P264525	0.708	0.474	0.914	0.78	1810029B16Rik	Mus musculus RIKEN cDNA 1810029B16 gene, mRNA (cDNA clone IMAGE:4511374), containing frame-shift errors [BC016246]
A_52_P534833	1.843	1.711	1.349	1.096	1810030N24Rik	Mus musculus RIKEN cDNA 1810030N24 gene (1810030N24Rik), mRNA [NM_025471]
A_52_P536538	1.83	1.287	1.247	0.92	1810030N24Rik	Mus musculus 10, 11 days embryo whole body cDNA, RIKEN full-length enriched library, clone:2810406B13 product:unclassifiable, full insert sequence. [AK013007]
A_52_P111963	0.811	0.974	0.773	0.943	1810030O07Rik	Mus musculus RIKEN cDNA 1810030O07 gene (1810030O07Rik), mRNA [NM_175141]
A_52_P151303	0.552	0.912	0.781	0.896	1810030O07Rik	Mus musculus 13 days embryo stomach cDNA, RIKEN full-length enriched library, clone:D530026B18 product:unclassifiable, full insert sequence [AK085228]
A_51_P101075	1.96	2.222	1.079	1.078	1810031K17Rik	Mus musculus RIKEN cDNA 1810031K17 gene (1810031K17Rik), mRNA [NM_026977]
A_51_P117666	1.888	2.773	0.923	1.239	1810032O08Rik	Mus musculus RIKEN cDNA 1810032O08 gene (1810032O08Rik), mRNA [NM_025472]
A_52_P497235	0.886	0.702	1.253	0.827	1810033B17Rik	Mus musculus RIKEN cDNA 1810033B17 gene (1810033B17Rik), mRNA [NM_026985]
A_52_P497235	0.886	0.702	0.917	0.827	1810033B17Rik	Mus musculus RIKEN cDNA 1810033B17 gene (1810033B17Rik), mRNA [NM_026985]
A_52_P660047	0.533	0.574	0.727	1.239	1810034E14Rik	Mus musculus adult male kidney cDNA, RIKEN full-length enriched library, clone:F530007I15 product:hypothetical protein, full insert sequence. [AK143964]
A_52_P139740	0.379	0.621	1.107	1.522	1810034K20Rik	Mus musculus RIKEN cDNA 1810034K20 gene (1810034K20Rik), mRNA [NM_023397]
A_52_P139740	0.379	0.621	0.797	1.522	1810034K20Rik	Mus musculus RIKEN cDNA 1810034K20 gene (1810034K20Rik), mRNA [NM_023397]
A_51_P367040	1.604	1.651	1.293	1.078	1810035L17Rik	Mus musculus RIKEN cDNA 1810035L17 gene (1810035L17Rik), mRNA [NM_026958]
A_52_P387458	0.823	0.737	0.7	0.537	1810035L17Rik	Mus musculus partial mRNA for hypothetical protein, clone Telethon(Italy_B41)_Strait04872_FL313. [AJ293625]
A_51_P484764	2.135	1.625	1.183	0.862	1810037C20Rik	Mus musculus RIKEN cDNA 1810037C20 gene (1810037C20Rik), mRNA [NM_025473]
A_51_P217967	1.219	1.341	0.821	0.799	1810037I17Rik	Mus musculus RIKEN cDNA 1810037I17 gene (1810037I17Rik), mRNA [NM_024461]
A_51_P439311	2.011	1.182	1.768	4.147	1810041L15Rik	PREDICTED: Mus musculus RIKEN cDNA 1810041L15 gene, transcript variant 1 (1810041L15Rik), mRNA [XM_128169]
A_51_P289987	0.686	0.701	0.699	0.719	1810042K04Rik	Mus musculus RIKEN cDNA 1810042K04 gene (1810042K04Rik), mRNA [NM_025604]
A_52_P198727	0.887	1.155	0.806	1.23	1810043G02Rik	Mus musculus RIKEN cDNA 1810043G02 gene (1810043G02Rik), mRNA [NM_026431]
A_51_P452861	0.606	0.72	0.758	1.303	1810043G02Rik	Mus musculus cDNA, RIKEN full-length enriched library, clone:M5C1057I23 product:hypothetical protein, full insert sequence [AK147511]
A_51_P330090	1.01	1.108	0.909	0.875	1810044A24Rik	Mus musculus RIKEN cDNA 1810044A24 gene (1810044A24Rik), transcript variant 1, mRNA [NM_029640]
A_51_P300787	1.861	1.051	1.712	1.149	1810044A24Rik	Mus musculus adult male hippocampus cDNA, RIKEN full-length enriched library, clone:2900005P22 product:hypothetical protein, full insert sequence. [AK013485]
A_52_P488649	1.246	0.719	0.848	0.632	1810044A24Rik	Mus musculus 10 days neonate skin cDNA, RIKEN full-length enriched library, clone:4732493D10 product:similar to KIAA1882 PROTEIN (FRAGMENT) [Homo sapiens], full insert sequence. [AK029106]
A_51_P198076	1.03	1.131	0.819	0.895	1810046J19Rik	Mus musculus RIKEN cDNA 1810046J19 gene (1810046J19Rik), mRNA [NM_025559]
A_51_P173107	0.27	0.353	1.148	1.258	1810046K07Rik	Mus musculus 10 day old male pancreas cDNA, RIKEN full-length enriched library, clone:1810046K07 product:hypothetical protein, full insert sequence. [AK007796]
A_51_P245454	1.874	1.536	0.819	0.68	1810047C23Rik	Mus musculus RIKEN cDNA 1810047C23 gene (1810047C23Rik), mRNA [NM_138668]
A_52_P282302	1.316	1.35	0.887	0.76	1810047C23Rik	Mus musculus 10 days neonate medulla oblongata cDNA, RIKEN full-length enriched library, clone:B830035A14 product:unclassifiable, full insert sequence [AK046862]
A_51_P392214	1.792	1.236	1.173	0.796	1810048J11Rik	Mus musculus adult male diencephalon cDNA, RIKEN full-length enriched library, clone:9330019P17 product:hypothetical Pecanex containing protein, full insert sequence. [AK136802]
A_51_P392223	1.4	1.065	1.111	0.856	1810048J11Rik	Mus musculus RIKEN cDNA 1810048J11 gene, mRNA (cDNA clone IMAGE:3990036), partial cds. [BC019573]
A_51_P179688	0.798	0.72	0.821	0.869	1810048J11Rik	Mus musculus RIKEN cDNA 1810048J11 gene (1810048J11Rik), mRNA [NM_026327]
A_51_P179688	0.798	0.72	1.054	0.869	1810048J11Rik	Mus musculus RIKEN cDNA 1810048J11 gene (1810048J11Rik), mRNA [NM_026327]
A_52_P112707	1.051	0.835	0.73	1.074	1810048P08Rik	Mus musculus RIKEN cDNA 1810048P08 gene (1810048P08Rik), transcript variant 2, mRNA [NM_133717]
A_52_P112707	1.051	0.835	1.228	1.074	1810048P08Rik	Mus musculus RIKEN cDNA 1810048P08 gene (1810048P08Rik), transcript variant 2, mRNA [NM_133717]
A_52_P112707	1.051	0.835	0.619	1.074	1810048P08Rik	Mus musculus RIKEN cDNA 1810048P08 gene (1810048P08Rik), transcript variant 2, mRNA [NM_133717]
A_52_P112707	1.051	0.835	1.059	1.074	1810048P08Rik	Mus musculus RIKEN cDNA 1810048P08 gene (1810048P08Rik), transcript variant 2, mRNA [NM_133717]
A_51_P142046	1.315	1.36	0.974	0.959	1810049H13Rik	Mus musculus RIKEN cDNA 1810049H13 gene (1810049H13Rik), mRNA [NM_025560]
A_51_P276486	0.544	0.748	0.721	0.578	1810049H19Rik	Mus musculus RIKEN cDNA 1810049H19 gene (1810049H19Rik), mRNA [NM_001003405]
A_52_P153302	0.95	1.571	0.957	1.849	1810054D07Rik	Mus musculus RIKEN cDNA 1810054D07 gene (1810054D07Rik), mRNA [NM_027238]
A_52_P153302	0.95	1.571	0.965	1.849	1810054D07Rik	Mus musculus RIKEN cDNA 1810054D07 gene (1810054D07Rik), mRNA [NM_027238]
A_52_P42115	1.29	1.22	0.775	0.944	1810054G18Rik	Mus musculus RIKEN cDNA 1810054G18 gene (1810054G18Rik), mRNA [NM_029377]
A_51_P464149	1.642	1.254	1.121	0.934	1810055E12Rik	Mus musculus RIKEN cDNA 1810055E12 gene (1810055E12Rik), mRNA [NM_026437]
A_51_P335480	1.064	1.074	0.817	0.764	1810055G02Rik	Mus musculus RIKEN cDNA 1810055G02 gene (1810055G02Rik), mRNA [NM_028077]
A_52_P440284	2.687	0.8	1.394	0.386	1810057P16Rik	Mus musculus RIKEN cDNA 1810057P16 gene, mRNA (cDNA clone IMAGE:5718362). [BC075618]
A_52_P2947	1.395	1.327	0.85	0.766	1810058I14Rik	Mus musculus 10 day old male pancreas cDNA, RIKEN full-length enriched library, clone:1810058I14 product:hypothetical protein, full insert sequence. [AK007894]
A_51_P416613	1.049	1.287	1.311	0.916	1810058I24Rik	Mus musculus 0 day neonate cerebellum cDNA, RIKEN full-length enriched library, clone:C230016J21 product:unclassifiable, full insert sequence. [AK082166]
A_51_P416613	1.049	1.287	0.816	0.916	1810058I24Rik	Mus musculus 0 day neonate cerebellum cDNA, RIKEN full-length enriched library, clone:C230016J21 product:unclassifiable, full insert sequence. [AK082166]
A_52_P228031	1.851	1.492	1.077	0.905	1810059G22Rik	Mus musculus RIKEN cDNA 1810059G22 gene (1810059G22Rik), mRNA [NM_026325]
A_52_P228031	1.851	1.492	1.064	0.905	1810059G22Rik	Mus musculus RIKEN cDNA 1810059G22 gene (1810059G22Rik), mRNA [NM_026325]
A_51_P403578	2.596	1.532	1.219	0.771	1810059H22Rik	Mus musculus 10 day old male pancreas cDNA, RIKEN full-length enriched library, clone:1810059H22 product:unclassifiable, full insert sequence. [AK007907]
A_51_P312268	1.35	1.403	1.037	1.011	1810062O18Rik	Mus musculus 10 day old male pancreas cDNA, RIKEN full-length enriched library, clone:1810062O18 product:hypothetical protein, full insert sequence. [AK007938]
A_52_P418766	1.782	1.217	1.369	0.866	1810063B05Rik	Mus musculus 10 day old male pancreas cDNA, RIKEN full-length enriched library, clone:1810063B05 product:unclassifiable, full insert sequence. [AK007939]
A_51_P453088	1.436	1.046	1.12	0.724	1810063B05Rik	Mus musculus RIKEN cDNA 1810063B05 gene (1810063B05Rik), mRNA [NM_174987]
A_52_P595805	1.477	1.809	0.875	1.04	1810063B07Rik	Mus musculus RIKEN cDNA 1810063B07 gene, mRNA (cDNA clone MGC:41347 IMAGE:1248085), complete cds. [BC027644]
A_52_P104700	1.369	1.417	1.407	0.971	1810073G14Rik	Mus musculus RIKEN cDNA 1810073G14 gene (1810073G14Rik), mRNA [NM_026342]
A_52_P104700	1.369	1.417	0.863	0.971	1810073G14Rik	Mus musculus RIKEN cDNA 1810073G14 gene (1810073G14Rik), mRNA [NM_026342]
A_51_P268884	0.452	0.677	0.922	0.925	1810073N04Rik	Mus musculus RIKEN cDNA 1810073N04 gene (1810073N04Rik), mRNA [NM_024249]
A_51_P268884	0.452	0.677	0.892	0.925	1810073N04Rik	Mus musculus RIKEN cDNA 1810073N04 gene (1810073N04Rik), mRNA [NM_024249]
A_52_P153333	1.56	1.425	0.675	0.738	1810074P20Rik	Mus musculus RIKEN cDNA 1810074P20 gene (1810074P20Rik), mRNA [NM_026194]
A_52_P153333	1.56	1.425	0.871	0.738	1810074P20Rik	Mus musculus RIKEN cDNA 1810074P20 gene (1810074P20Rik), mRNA [NM_026194]
A_52_P153333	1.56	1.425	0.815	0.738	1810074P20Rik	Mus musculus RIKEN cDNA 1810074P20 gene (1810074P20Rik), mRNA [NM_026194]
A_51_P386648	1.095	0.842	2.335	0.861	2010001H14Rik	Mus musculus RIKEN cDNA 2010001H14 gene (2010001H14Rik), mRNA [NM_027227]
A_51_P422369	1.445	0.882	1.374	0.826	2010001J22Rik	Mus musculus RIKEN cDNA 2010001J22 gene (2010001J22Rik), mRNA [NM_001013022]
A_51_P452153	0.336	0.546	0.638	1.057	2010001M09Rik	Mus musculus RIKEN cDNA 2010001M09 gene (2010001M09Rik), mRNA [NM_027222]
A_51_P452153	0.336	0.546	0.6	1.057	2010001M09Rik	Mus musculus RIKEN cDNA 2010001M09 gene (2010001M09Rik), mRNA [NM_027222]
A_51_P452153	0.336	0.546	0.581	1.057	2010001M09Rik	Mus musculus RIKEN cDNA 2010001M09 gene (2010001M09Rik), mRNA [NM_027222]
A_51_P452153	0.336	0.546	0.604	1.057	2010001M09Rik	Mus musculus RIKEN cDNA 2010001M09 gene (2010001M09Rik), mRNA [NM_027222]
A_51_P452153	0.336	0.546	0.531	1.057	2010001M09Rik	Mus musculus RIKEN cDNA 2010001M09 gene (2010001M09Rik), mRNA [NM_027222]
A_51_P452153	0.336	0.546	0.479	1.057	2010001M09Rik	Mus musculus RIKEN cDNA 2010001M09 gene (2010001M09Rik), mRNA [NM_027222]
A_51_P452153	0.336	0.546	0.618	1.057	2010001M09Rik	Mus musculus RIKEN cDNA 2010001M09 gene (2010001M09Rik), mRNA [NM_027222]
A_51_P452153	0.336	0.546	0.746	1.057	2010001M09Rik	Mus musculus RIKEN cDNA 2010001M09 gene (2010001M09Rik), mRNA [NM_027222]
A_51_P452153	0.336	0.546	0.536	1.057	2010001M09Rik	Mus musculus RIKEN cDNA 2010001M09 gene (2010001M09Rik), mRNA [NM_027222]
A_51_P452153	0.336	0.546	0.491	1.057	2010001M09Rik	Mus musculus RIKEN cDNA 2010001M09 gene (2010001M09Rik), mRNA [NM_027222]
A_52_P289972	0.569	0.697	0.77	0.827	2010002M12Rik	Mus musculus RIKEN cDNA 2010002M12 gene (2010002M12Rik), mRNA [NM_053217]
A_51_P156857	2.115	1.321	1.248	0.637	2010002N04Rik	Mus musculus RIKEN cDNA 2010002N04 gene (2010002N04Rik), mRNA [NM_134133]
A_52_P714621	1.084	1.013	0.68	0.988	2010003D24Rik	Mus musculus adult male small intestine cDNA, RIKEN full-length enriched library, clone:2010003D24 product:unclassifiable, full insert sequence. [AK008061]
A_51_P474688	1.338	1.702	1.219	0.838	2010003J03Rik	Mus musculus RIKEN cDNA 2010003J03 gene (2010003J03Rik), mRNA [NM_027236]
A_51_P474688	1.338	1.702	0.718	0.838	2010003J03Rik	Mus musculus RIKEN cDNA 2010003J03 gene (2010003J03Rik), mRNA [NM_027236]
A_52_P241742	1.837	1.504	4.332	1.008	2010003O02Rik	Mus musculus adult male small intestine cDNA, RIKEN full-length enriched library, clone:2010003O02 product:RIKEN cDNA 2010003O02 gene, full insert sequence. [AK008077]
A_52_P241742	1.837	1.504	1.288	1.008	2010003O02Rik	Mus musculus adult male small intestine cDNA, RIKEN full-length enriched library, clone:2010003O02 product:RIKEN cDNA 2010003O02 gene, full insert sequence. [AK008077]
A_52_P174661	0.737	0.914	0.895	0.95	2010003O18Rik	Mus musculus RIKEN cDNA 2010003O18 gene (2010003O18Rik), mRNA [NM_029645]
A_52_P174661	0.737	0.914	0.801	0.95	2010003O18Rik	Mus musculus RIKEN cDNA 2010003O18 gene (2010003O18Rik), mRNA [NM_029645]
A_51_P268234	0.941	0.883	0.754	0.802	2010004A03Rik	Mus musculus RIKEN cDNA 2010004A03 gene (2010004A03Rik), mRNA [NM_029646]
A_51_P333831	0.992	0.814	0.936	0.589	2010004M13Rik	Mus musculus adult male small intestine cDNA, RIKEN full-length enriched library, clone:2010004M13 product:unclassifiable, full insert sequence. [AK008102]
A_51_P105380	1.916	0.665	1.988	0.425	2010005H15Rik	Mus musculus RIKEN cDNA 2010005H15 gene (2010005H15Rik), mRNA [NM_029733]
A_52_P199299	0.778	1.078	0.765	1.033	2010005J08Rik	Mus musculus RIKEN cDNA 2010005J08 gene (2010005J08Rik), mRNA [NM_178623]
A_52_P947	1.22	0.587	0.953	0.52	2010007H06Rik	Mus musculus 13 days embryo lung cDNA, RIKEN full-length enriched library, clone:D430021D02 product:unclassifiable, full insert sequence [AK084979]
A_51_P103865	1.245	1.127	0.8	0.664	2010007H12Rik	Mus musculus RIKEN cDNA 2010007H12 gene (2010007H12Rik), mRNA [NM_027242]
A_51_P183086	0.973	1.262	1.333	0.63	2010007L08Rik	Mus musculus adult male small intestine cDNA, RIKEN full-length enriched library, clone:2010007L08 product:unclassifiable, full insert sequence. [AK008151]
A_51_P432883	0.464	1.05	1.848	1.497	2010008E23Rik	Mus musculus RIKEN cDNA 2010008E23 gene, mRNA (cDNA clone MGC:36813 IMAGE:4209499), complete cds. [BC029841]
A_51_P432883	0.464	1.05	0.652	1.497	2010008E23Rik	Mus musculus RIKEN cDNA 2010008E23 gene, mRNA (cDNA clone MGC:36813 IMAGE:4209499), complete cds. [BC029841]
A_52_P21506	0.76	0.785	0.819	0.64	2010010M04Rik	Mus musculus adult male small intestine cDNA, RIKEN full-length enriched library, clone:2010005H04 product:unclassifiable, full insert sequence. [AK008121]
A_52_P676198	0.922	1.137	1.014	0.947	2010011I20Rik	Mus musculus RIKEN cDNA 2010011I20 gene (2010011I20Rik), mRNA [NM_025912]
A_52_P676198	0.922	1.137	1.091	0.947	2010011I20Rik	Mus musculus RIKEN cDNA 2010011I20 gene (2010011I20Rik), mRNA [NM_025912]
A_51_P187018	1.886	1.655	1.177	0.819	2010012C16Rik	Mus musculus RIKEN cDNA 2010012C16 gene (2010012C16Rik), mRNA [NM_025564]
A_51_P267508	1.817	1.655	1.18	1.319	2010012O05Rik	Mus musculus RIKEN cDNA 2010012O05 gene (2010012O05Rik), mRNA [NM_025563]
A_51_P267508	1.817	1.655	1.037	1.319	2010012O05Rik	Mus musculus RIKEN cDNA 2010012O05 gene (2010012O05Rik), mRNA [NM_025563]
A_51_P267508	1.817	1.655	1.564	1.319	2010012O05Rik	Mus musculus RIKEN cDNA 2010012O05 gene (2010012O05Rik), mRNA [NM_025563]
A_51_P199148	1.347	1.225	1.074	0.827	2010100O12Rik	Mus musculus RIKEN cDNA 2010100O12 gene (2010100O12Rik), mRNA [NM_025946]
A_51_P517608	1.2	1.773	1.658	1.221	2010106E10Rik	Mus musculus RIKEN cDNA 2010106E10 gene (2010106E10Rik), mRNA [NM_026333]
A_52_P636894	1.452	1.269	1.203	1.04	2010106G01Rik	Mus musculus 16 days embryo head cDNA, RIKEN full-length enriched library, clone:C130089K23 product:unclassifiable, full insert sequence [AK081953]
A_52_P636894	1.452	1.269	1.359	1.04	2010106G01Rik	Mus musculus 16 days embryo head cDNA, RIKEN full-length enriched library, clone:C130089K23 product:unclassifiable, full insert sequence [AK081953]
A_51_P326051	1.56	1.139	1.225	0.705	2010106G01Rik	Mus musculus bone marrow macrophage cDNA, RIKEN full-length enriched library, clone:I830083B01 product:hypothetical protein, full insert sequence [AK152714]
A_51_P504237	0.276	0.436	1.923	2.501	2010106G01Rik	Mus musculus RIKEN cDNA 2010106G01 gene (2010106G01Rik), mRNA [NM_023220]
A_51_P128287	2.045	1.833	1.613	1.389	2010107E04Rik	Mus musculus RIKEN cDNA 2010107E04 gene (2010107E04Rik), mRNA [NM_027360]
A_51_P308029	1.34	1.102	0.681	0.811	2010107G23Rik	Mus musculus RIKEN cDNA 2010107G23 gene (2010107G23Rik), mRNA [NM_027251]
A_51_P308029	1.34	1.102	1.275	0.811	2010107G23Rik	Mus musculus RIKEN cDNA 2010107G23 gene (2010107G23Rik), mRNA [NM_027251]
A_51_P413507	0.579	0.864	0.961	1.649	2010109A12Rik	Mus musculus adult male small intestine cDNA, RIKEN full-length enriched library, clone:2010109A12 product:hypothetical Microbodies C-terminal targeting signal containing protein, full insert sequence. [AK008356]
A_51_P272066	0.741	0.559	0.8	1.115	2010109I03Rik	Mus musculus RIKEN cDNA 2010109I03 gene (2010109I03Rik), mRNA [NM_025929]
A_51_P230624	1.959	2.419	1.14	1.351	2010109K11Rik	Mus musculus RIKEN cDNA 2010109K11 gene (2010109K11Rik), mRNA [NM_028111]
A_51_P115098	1.595	2.069	0.826	0.691	2010109N14Rik	Mus musculus adult male small intestine cDNA, RIKEN full-length enriched library, clone:2010109N14 product:unclassifiable, full insert sequence. [AK008369]
A_52_P383862	2.567	2.11	1.209	0.886	2010110K16Rik	Mus musculus RIKEN cDNA 2010110K16 gene (2010110K16Rik), mRNA [NM_026442]
A_52_P29765	0.965	1.139	1.011	0.921	2010110K16Rik	Mus musculus 10 days embryo whole body cDNA, RIKEN full-length enriched library, clone:2610043O19 product:hypothetical Microbodies C-terminal targeting signal containing protein, full insert sequence. [AK011760]
A_52_P589169	2.166	2.996	0.857	0.995	2010111I01Rik	Mus musculus 12 days embryo spinal ganglion cDNA, RIKEN full-length enriched library, clone:D130067D20 product:hypothetical Peptidase M1, membrane alanine aminopeptidase/ARM repeat fold containing protein, full insert sequence. [AK141931]
A_51_P266138	0.794	0.921	0.889	1.369	2010111I01Rik	Mus musculus adult male small intestine cDNA, RIKEN full-length enriched library, clone:2010111I01 product:similar to HYPOTHETICAL 61.1 KDA PROTEIN [Homo sapiens], full insert sequence. [AK008397]
A_51_P348985	0.709	1.454	0.862	1.114	2010200O16Rik	Mus musculus RIKEN cDNA 2010200O16 gene (2010200O16Rik), mRNA [NM_026198]
A_52_P445382	0.8	0.952	0.632	0.724	2010203O07Rik	Mus musculus RIKEN cDNA 2010203O07 gene (2010203O07Rik), mRNA [NM_001033165]
A_51_P179565	0.953	0.783	1.131	0.972	2010204K13Rik	Mus musculus adult male kidney cDNA, RIKEN full-length enriched library, clone:0610010M13 product:hypothetical protein, full insert sequence. [AK002502]
A_51_P329879	1.808	0.994	1.083	0.602	2010208K18Rik	Mus musculus RIKEN cDNA 2010208K18 gene (2010208K18Rik), mRNA [NM_028095]
A_52_P479326	0.943	0.832	0.782	1.136	2010209O12Rik	Mus musculus RIKEN cDNA 2010209O12 gene, mRNA (cDNA clone MGC:54971 IMAGE:6441739), complete cds. [BC047275]
A_52_P479326	0.943	0.832	1.37	1.136	2010209O12Rik	Mus musculus RIKEN cDNA 2010209O12 gene, mRNA (cDNA clone MGC:54971 IMAGE:6441739), complete cds. [BC047275]
A_51_P333622	1.004	1.046	0.878	0.988	2010300C02Rik	Mus musculus RIKEN cDNA 2010300C02 gene, mRNA (cDNA clone IMAGE:3599818), complete cds. [BC029089]
A_51_P333622	1.004	1.046	1.214	0.988	2010300C02Rik	Mus musculus RIKEN cDNA 2010300C02 gene, mRNA (cDNA clone IMAGE:3599818), complete cds. [BC029089]
A_51_P459070	2.176	1.554	0.881	0.756	2010301N04Rik	Mus musculus RIKEN cDNA 2010301N04 gene (2010301N04Rik), mRNA [NM_024251]
A_51_P332392	1.106	1.503	0.833	1.072	2010305A19Rik	Mus musculus RIKEN cDNA 2010305A19 gene (2010305A19Rik), mRNA [NM_027250]
A_51_P332392	1.106	1.503	0.581	1.072	2010305A19Rik	Mus musculus RIKEN cDNA 2010305A19 gene (2010305A19Rik), mRNA [NM_027250]
A_51_P332392	1.106	1.503	0.808	1.072	2010305A19Rik	Mus musculus RIKEN cDNA 2010305A19 gene (2010305A19Rik), mRNA [NM_027250]
A_51_P328622	0.943	0.8	1.177	1.221	2010305C02Rik	Mus musculus RIKEN cDNA 2010305C02 gene (2010305C02Rik), mRNA [NM_027249]
A_51_P449690	0.95	1.445	1.298	1.41	2010308F09Rik	Mus musculus adult male small intestine cDNA, RIKEN full-length enriched library, clone:2010308F09 product:weakly similar to 40S RIBOSOMAL PROTEIN S27 (METALLOPAN-STIMULIN 1) (MPS-1) [Homo sapiens], full insert sequence. [AK008545]
A_52_P110002	1.226	0.877	0.915	0.557	2010309E21Rik	Mus musculus RIKEN cDNA 2010309E21 gene (2010309E21Rik), mRNA [NM_025591]
A_51_P333349	0.245	1.099	0.695	2.398	2010310D06Rik	Mus musculus RIKEN cDNA 2010310D06 gene (2010310D06Rik), mRNA [NM_172541]
A_51_P236721	1.376	1.228	0.882	0.679	2010311D03Rik	Mus musculus RIKEN cDNA 2010311D03 gene (2010311D03Rik), mRNA [NM_133839]
A_51_P317076	0.514	1.065	0.529	1.057	2010315L10Rik	Mus musculus RIKEN cDNA 2010315L10 gene (2010315L10Rik), transcript variant 1, mRNA [NM_025917]
A_51_P317076	0.514	1.065	0.502	1.057	2010315L10Rik	Mus musculus RIKEN cDNA 2010315L10 gene (2010315L10Rik), transcript variant 1, mRNA [NM_025917]
A_51_P304707	1.208	1.412	0.955	0.892	2010316F05Rik	Mus musculus RIKEN cDNA 2010316F05 gene (2010316F05Rik), mRNA [NM_026465]
A_52_P148254	0.973	0.955	1.049	0.754	2010316F05Rik	Mus musculus 12 days embryo embryonic body between diaphragm region and neck cDNA, RIKEN full-length enriched library, clone:9430070E03 product:unclassifiable, full insert sequence [AK034984]
A_51_P472217	0.83	0.669	1.231	1.073	2010317E24Rik	Mus musculus RIKEN cDNA 2010317E24 gene, mRNA (cDNA clone MGC:99844 IMAGE:30656854), complete cds. [BC070477]
A_51_P401730	1.751	1.251	1.097	0.884	2010321M09Rik	Mus musculus RIKEN cDNA 2010321M09 gene (2010321M09Rik), mRNA [NM_175153]
A_51_P220934	0.692	0.882	1.271	1.152	2200002K05Rik	Mus musculus RIKEN cDNA 2200002K05 gene (2200002K05Rik), mRNA [NM_026955]
A_52_P971150	1.732	0.753	1.092	1.024	2210008N01Rik	Mus musculus adult male stomach cDNA, RIKEN full-length enriched library, clone:2210008N01 product:unclassifiable, full insert sequence. [AK008679]
A_52_P325029	1.016	0.968	0.919	0.684	2210009G21Rik	Mus musculus RIKEN cDNA 2210009G21 gene, mRNA (cDNA clone IMAGE:6840038), complete cds. [BC067037]
A_52_P542290	0.787	0.87	0.839	1.102	2210010A19Rik	Mus musculus RIKEN cDNA 2210010A19 gene (2210010A19Rik), transcript variant 1, mRNA [NM_053181]
A_52_P52272	0.914	0.838	0.892	0.896	2210010B09Rik	Mus musculus RIKEN cDNA 2210010B09 gene (2210010B09Rik), mRNA [NM_172919]
A_52_P52272	0.914	0.838	0.911	0.896	2210010B09Rik	Mus musculus RIKEN cDNA 2210010B09 gene (2210010B09Rik), mRNA [NM_172919]
A_52_P448060	1.099	0.733	1.538	1.274	2210010C04Rik	Mus musculus RIKEN cDNA 2210010C04 gene (2210010C04Rik), mRNA [NM_023333]
A_51_P281778	0.36	2.653	0.343	2.557	2210010C17Rik	Mus musculus adult male cecum cDNA, RIKEN full-length enriched library, clone:9130218M03 product:hypothetical Immunoglobulin structure containing protein, full insert sequence [AK033677]
A_52_P185119	0.206	0.737	0.336	1.728	2210010C17Rik	Mus musculus adult male stomach cDNA, RIKEN full-length enriched library, clone:2210010C17 product:RIKEN cDNA 2210010C17 gene, full insert sequence. [AK008696]
A_52_P388155	0.938	0.919	0.938	0.871	2210010L05Rik	Mus musculus RIKEN cDNA 2210010L05 gene (2210010L05Rik), transcript variant 1, mRNA [NM_133829]
A_52_P388163	0.414	0.6	0.769	1.14	2210010L05Rik	Mus musculus RIKEN cDNA 2210010L05 gene (2210010L05Rik), transcript variant 2, mRNA [NM_178081]
A_51_P240693	0.912	1.144	0.791	1.071	2210010N04Rik	Mus musculus RIKEN cDNA 2210010N04 gene, mRNA (cDNA clone MGC:54816 IMAGE:6306206), complete cds. [BC046968]
A_52_P303650	0.146	0.883	0.441	1.654	2210010N04Rik	PREDICTED: Mus musculus RIKEN cDNA 2210010N04 gene, transcript variant 1 (2210010N04Rik), mRNA [XM_149712]
A_51_P255657	1.276	1.904	0.759	0.941	2210011C24Rik	PREDICTED: Mus musculus RIKEN cDNA 2210011C24 gene (2210011C24Rik), mRNA [XM_985599]
A_51_P291304	0.715	0.572	0.828	0.538	2210011G09Rik	602838393F1 NCI_CGAP_Kid14 Mus musculus cDNA clone IMAGE:4972894 5', mRNA sequence [BG970498]
A_51_P513586	3.469	1.936	1.037	0.619	2210012G02Rik	Mus musculus RIKEN cDNA 2210012G02 gene (2210012G02Rik), mRNA [NM_025617]
A_51_P168745	0.873	1.1	0.83	1.363	2210013K02Rik	Mus musculus RIKEN cDNA 2210013K02 gene (2210013K02Rik), mRNA [NM_023712]
A_51_P349192	1.502	1.26	1.142	0.798	2210013O21Rik	DAY20_15_B13.x1 FH DAY20 Mus musculus cDNA clone DAY20_15_B13, mRNA sequence [DV046611]
A_51_P298231	1.13	1.593	0.98	1.351	2210015D19Rik	PREDICTED: Mus musculus RIKEN cDNA 2210015D19 gene, transcript variant 2 (2210015D19Rik), mRNA [XM_001003824]
A_52_P588917	0.59	0.795	0.887	0.777	2210015D19Rik	PREDICTED: Mus musculus RIKEN cDNA 2210015D19 gene, transcript variant 5 (2210015D19Rik), mRNA [XM_900750]
A_52_P588917	0.59	0.795	0.947	0.777	2210015D19Rik	PREDICTED: Mus musculus RIKEN cDNA 2210015D19 gene, transcript variant 5 (2210015D19Rik), mRNA [XM_900750]
A_52_P588917	0.59	0.795	0.723	0.777	2210015D19Rik	PREDICTED: Mus musculus RIKEN cDNA 2210015D19 gene, transcript variant 5 (2210015D19Rik), mRNA [XM_900750]
A_52_P611728	1.295	1.195	0.925	0.691	2210016F16Rik	Mus musculus 13 days embryo heart cDNA, RIKEN full-length enriched library, clone:D330013J22 product:RIKEN cDNA 2210016F16 gene, full insert sequence. [AK052253]
A_52_P611728	1.295	1.195	0.955	0.691	2210016F16Rik	Mus musculus 13 days embryo heart cDNA, RIKEN full-length enriched library, clone:D330013J22 product:RIKEN cDNA 2210016F16 gene, full insert sequence. [AK052253]
A_51_P268673	1.985	1.137	1.153	0.67	2210016H18Rik	Mus musculus adult male stomach cDNA, RIKEN full-length enriched library, clone:2210016H18 product:unclassifiable, full insert sequence [AK008737]
A_51_P368110	0.393	0.568	0.587	0.949	2210016L21Rik	Mus musculus RIKEN cDNA 2210016L21 gene (2210016L21Rik), mRNA [NM_028211]
A_51_P481676	1.446	1.692	0.939	0.972	2210018M03Rik	Mus musculus RIKEN cDNA 2210018M03 gene (2210018M03Rik), mRNA [NM_001013012]
A_52_P128906	1.643	1.484	0.958	0.872	2210018M03Rik	Mus musculus adult male testis cDNA, RIKEN full-length enriched library, clone:1700056E03 product:weakly similar to TTF-I INTERACTING PEPTIDE 20 (FRAGMENT) [Homo sapiens], full insert sequence. [AK006810]
A_52_P469657	1.013	0.868	0.906	0.672	2210018M11Rik	Mus musculus RIKEN cDNA 2210018M11 gene, mRNA (cDNA clone MGC:101920 IMAGE:6854147), complete cds. [BC089304]
A_52_P102953	0.664	0.61	0.828	0.776	2210018M11Rik	Mus musculus 12 days embryo embryonic body between diaphragm region and neck cDNA, RIKEN full-length enriched library, clone:9430090C23 product:similar to GL002 [Homo sapiens], full insert sequence. [AK079153]
A_52_P197261	0.686	0.582	0.975	1.055	2210018M11Rik	PREDICTED: Mus musculus RIKEN cDNA 2210018M11 gene, transcript variant 12 (2210018M11Rik), mRNA [XM_897432]
A_51_P206563	0.306	0.576	0.628	1.054	2210018M11Rik	Mus musculus adult male stomach cDNA, RIKEN full-length enriched library, clone:2210018M11 product:CDNA FLJ13589 FIS, CLONE PLACE1009308, WEAKLY SIMILAR TO GLUCOSE REPRESSION MEDIATOR PROTEIN homolog [Homo sapiens], full insert sequence. [AK008751]
A_51_P478132	0.884	0.988	1.458	1.357	2210019G11Rik	Mus musculus adult male stomach cDNA, RIKEN full-length enriched library, clone:2210019G11 product:unclassifiable, full insert sequence. [AK008754]
A_52_P549908	1.216	1.246	1.529	0.869	2210019I11Rik	Mus musculus adult male stomach cDNA, RIKEN full-length enriched library, clone:2210019I11 product:unclassifiable, full insert sequence [AK008755]
A_52_P295104	0.918	0.152	1.201	0.169	2210020M01Rik	Mus musculus RIKEN cDNA 2210020M01 gene (2210020M01Rik), mRNA [NM_183259]
A_52_P450835	0.972	1.937	0.742	1.187	2210021J22Rik	Mus musculus RIKEN cDNA 2210021J22 gene (2210021J22Rik), mRNA [NM_197998]
A_52_P267824	1.852	1.035	0.99	0.493	2210023G05Rik	Mus musculus RIKEN cDNA 2210023G05 gene (2210023G05Rik), mRNA [NM_197999]
A_51_P302942	0.854	0.656	1.103	0.634	2210403B10Rik	Mus musculus RIKEN cDNA 2210403B10 gene (2210403B10Rik), mRNA [NM_145216]
A_51_P144801	3.504	3.357	1.183	1.1	2210403K04Rik	Mus musculus adult male stomach cDNA, RIKEN full-length enriched library, clone:2210403K04 product:unclassifiable, full insert sequence [AK008813]
A_51_P133992	0.763	1.117	0.889	2.781	2210404O07Rik	Mus musculus RIKEN cDNA 2210404O07 gene, mRNA (cDNA clone IMAGE:30918678) [BC100511]
A_51_P521090	0.706	0.676	0.487	0.558	2210406O10Rik	Mus musculus adult male stomach cDNA, RIKEN full-length enriched library, clone:2210406O10 product:hypothetical protein, full insert sequence [AK008838]
A_51_P316673	4.419	2.154	1.876	0.852	2210407C18Rik	Mus musculus RIKEN cDNA 2210407C18 gene (2210407C18Rik), mRNA [NM_144544]
A_52_P668304	1.448	1.062	1.411	0.637	2210407P21Rik	Mus musculus 10, 11 days embryo whole body cDNA, RIKEN full-length enriched library, clone:2810014C17 product:unclassifiable, full insert sequence. [AK012743]
A_51_P436610	1.529	1.261	1.049	0.706	2210408F21Rik	PREDICTED: Mus musculus RIKEN cDNA 2210408F21 gene, transcript variant 6 (2210408F21Rik), mRNA [XM_895387]
A_51_P436610	1.529	1.261	0.821	0.706	2210408F21Rik	PREDICTED: Mus musculus RIKEN cDNA 2210408F21 gene, transcript variant 6 (2210408F21Rik), mRNA [XM_895387]
A_51_P303587	0.645	1.013	1.152	1.613	2210408F21Rik	Mus musculus adult male diencephalon cDNA, RIKEN full-length enriched library, clone:9330158G14 product:unclassifiable, full insert sequence [AK034127]
A_52_P76355	1.871	1.285	0.75	0.916	2210408I21Rik	Mus musculus adult male hippocampus cDNA, RIKEN full-length enriched library, clone:C630040B20 product:hypothetical protein, full insert sequence. [AK164185]
A_51_P278136	0.95	1.097	1.108	1.299	2210408I21Rik	Mus musculus 9 days embryo whole body cDNA, RIKEN full-length enriched library, clone:D030029P14 product:hypothetical protein, full insert sequence. [AK050886]
A_52_P442771	0.466	0.994	0.922	1.158	2210408I21Rik	Mus musculus RIKEN cDNA 2210408I21 gene, mRNA (cDNA clone IMAGE:6742853), complete cds. [BC089469]
A_52_P221057	2.087	2.229	1.108	0.994	2210408K08	Q8N106 (Q8N106) T-cell activation leucine repeat-rich protein, complete [TC1481075]
A_52_P281747	1.309	1.212	0.997	0.761	2210409B22Rik	Mus musculus adult male stomach cDNA, RIKEN full-length enriched library, clone:2210409B22 product:unclassifiable, full insert sequence. [AK008866]
A_52_P457853	0.639	1.327	0.505	0.979	2210409E12Rik	Mus musculus RIKEN cDNA 2210409E12 gene (2210409E12Rik), mRNA [NM_028218]
A_52_P457853	0.639	1.327	0.782	0.979	2210409E12Rik	Mus musculus RIKEN cDNA 2210409E12 gene (2210409E12Rik), mRNA [NM_028218]
A_51_P128775	1.255	1.19	1.25	1.003	2210410P13Rik	Mus musculus adult male stomach cDNA, RIKEN full-length enriched library, clone:2210410P13 product:unclassifiable, full insert sequence. [AK008890]
A_52_P1074786	0.845	1.084	1.07	1.669	2210412B16Rik	Mus musculus adult male stomach cDNA, RIKEN full-length enriched library, clone:2210412B16 product:unclassifiable, full insert sequence. [AK008905]
A_51_P293059	1.055	0.676	1.045	0.624	2210412D01Rik	Mus musculus RIKEN cDNA 2210412D01 gene (2210412D01Rik), mRNA [NM_133722]
A_51_P229403	0.613	0.837	1.158	1.221	2210415F13Rik	Mus musculus RIKEN cDNA 2210415F13 gene (2210415F13Rik), mRNA [NM_027339]
A_52_P1123358	1.672	2.001	0.923	1.089	2210415I11Rik	Mus musculus adult male stomach cDNA, RIKEN full-length enriched library, clone:2210415I11 product:unclassifiable, full insert sequence. [AK019067]
A_51_P183515	1.459	1.722	1.65	0.911	2210416O15Rik	Mus musculus adult male stomach cDNA, RIKEN full-length enriched library, clone:2210416O15 product:hypothetical protein, full insert sequence [AK008958]
A_52_P230688	1.365	1.003	1.056	0.632	2210417D09Rik	Mus musculus RIKEN cDNA 2210417D09 gene (2210417D09Rik), mRNA [NM_025620]
A_51_P465386	0.152	5.422	1.055	3.267	2210418G03Rik	Mus musculus adult male stomach cDNA, RIKEN full-length enriched library, clone:2210418G03 product:hypothetical alpha/beta-Hydrolases structure containing protein, full insert sequence. [AK008974]
A_51_P283292	1.184	1.15	1.157	1.018	2210418O10Rik	Mus musculus RIKEN cDNA 2210418O10 gene (2210418O10Rik), transcript variant 1, mRNA [NM_029813]
A_51_P206849	1.705	1.136	1.171	0.729	2210418O10Rik	Mus musculus RIKEN cDNA 2210418O10 gene, mRNA (cDNA clone MGC:66531 IMAGE:6407020), complete cds. [BC059210]
A_52_P195535	1.173	0.95	1.149	0.921	2210418O10Rik	Mus musculus RIKEN cDNA 2210418O10 gene, mRNA (cDNA clone IMAGE:6400715), complete cds. [BC048160]
A_52_P402885	2.687	1.839	1.64	1.001	2300002C06Rik	Mus musculus adult male tongue cDNA, RIKEN full-length enriched library, clone:2300002C06 product:unclassifiable, full insert sequence. [AK009002]
A_52_P391624	1.076	1.745	0.627	1.017	2300002D11Rik	Mus musculus RIKEN cDNA 2300002D11 gene, mRNA (cDNA clone MGC:57108 IMAGE:6491759), complete cds. [BC049168]
A_51_P461040	0.698	0.548	1.333	0.952	2300002G24Rik	Mus musculus RIKEN cDNA 2300002G24 gene (2300002G24Rik), mRNA [NM_028798]
A_51_P499698	1.783	0.855	1.847	0.812	2300003P22Rik	Mus musculus RIKEN cDNA 2300003P22 gene, mRNA (cDNA clone IMAGE:5325201), partial cds [BC057938]
A_51_P120645	0.794	0.475	3.107	2.158	2300006N05Rik	Mus musculus RIKEN cDNA 2300006N05 gene (2300006N05Rik), mRNA [NM_027087]
A_52_P219372	0.711	0.972	0.997	1.088	2300008B03Rik	Mus musculus RIKEN cDNA 2300008B03 gene (2300008B03Rik), mRNA [NM_175106]
A_52_P219372	0.711	0.972	0.714	1.088	2300008B03Rik	Mus musculus RIKEN cDNA 2300008B03 gene (2300008B03Rik), mRNA [NM_175106]
A_51_P277295	0.841	0.96	0.69	0.647	2310001A20Rik	Mus musculus RIKEN cDNA 2310001A20 gene (2310001A20Rik), mRNA [NM_027977]
A_51_P349630	0.772	0.92	0.929	1.037	2310001A20Rik	Mus musculus 0 day neonate head cDNA, RIKEN full-length enriched library, clone:4832424I19 product:hypothetical protein, full insert sequence [AK076437]
A_51_P144971	1.407	1.346	1.083	0.944	2310001H12Rik	Mus musculus cDNA clone IMAGE:3710576, partial cds. [BC012405]
A_52_P679273	1.515	1.254	1.57	1.205	2310001H17Rik	Mus musculus adult male bone cDNA, RIKEN full-length enriched library, clone:9830143P17 product:unclassifiable, full insert sequence [AK036632]
A_52_P502102	1.665	1.077	1.25	0.902	2310001H17Rik	Mus musculus adult male pituitary gland cDNA, RIKEN full-length enriched library, clone:5330404H11 product:unclassifiable, full insert sequence. [AK030376]
A_52_P187987	1.979	1.076	1.433	0.605	2310001H17Rik	Mus musculus adult male tongue cDNA, RIKEN full-length enriched library, clone:2310001H17 product:unclassifiable, full insert sequence. [AK009064]
A_52_P40244	0.439	0.648	1.082	1.526	2310002A05Rik	Mus musculus RIKEN cDNA 2310002A05 gene (2310002A05Rik), mRNA [NM_001018079]
A_52_P583050	1.109	0.713	0.753	0.46	2310002B06Rik	Mus musculus RIKEN cDNA 2310002B06 gene (2310002B06Rik), mRNA [NM_181649]
A_52_P583050	1.109	0.713	0.676	0.46	2310002B06Rik	Mus musculus RIKEN cDNA 2310002B06 gene (2310002B06Rik), mRNA [NM_181649]
A_52_P583050	1.109	0.713	0.917	0.46	2310002B06Rik	Mus musculus RIKEN cDNA 2310002B06 gene (2310002B06Rik), mRNA [NM_181649]
A_52_P772950	0.715	0.768	1.013	1.297	2310002J15Rik	Mus musculus RIKEN cDNA 2310002J15 gene (2310002J15Rik), mRNA [NM_026415]
A_51_P130803	1.229	1.052	1.145	0.82	2310002J21Rik	Mus musculus RIKEN cDNA 2310002J21 gene, mRNA (cDNA clone IMAGE:4512134), partial cds [BC037041]
A_51_P130803	1.229	1.052	1.067	0.82	2310002J21Rik	Mus musculus RIKEN cDNA 2310002J21 gene, mRNA (cDNA clone IMAGE:4512134), partial cds [BC037041]
A_51_P228682	1.975	2.935	1.214	1.588	2310002L09Rik	Mus musculus adult male tongue cDNA, RIKEN full-length enriched library, clone:2310003M01 product:hypothetical protein, full insert sequence. [AK009124]
A_52_P294261	0.798	1.11	0.966	1.234	2310002L09Rik	Mus musculus RIKEN cDNA 2310002L09 gene (2310002L09Rik), mRNA [NM_027104]
A_51_P133445	0.428	0.782	0.662	1.204	2310003C23Rik	Mus musculus RIKEN cDNA 2310003C23 gene (2310003C23Rik), mRNA [NM_029607]
A_51_P144940	1.559	1.492	0.937	0.952	2310003F16Rik	Mus musculus RIKEN cDNA 2310003F16 gene (2310003F16Rik), mRNA [NM_026318]
A_51_P144940	1.559	1.492	1.214	0.952	2310003F16Rik	Mus musculus RIKEN cDNA 2310003F16 gene (2310003F16Rik), mRNA [NM_026318]
A_51_P423509	0.261	0.668	0.712	2.206	2310003H01Rik	Mus musculus RIKEN cDNA 2310003H01 gene (2310003H01Rik), mRNA [NM_027980]
A_52_P442751	0.671	0.65	0.885	1.005	2310003H01Rik	Mus musculus adult male tongue cDNA, RIKEN full-length enriched library, clone:2310003H01 product:hypothetical Lipocalins structure containing protein, full insert sequence. [AK009114]
A_51_P234888	1.149	1.266	1.053	0.917	2310003L22Rik	Mus musculus RIKEN cDNA 2310003L22 gene (2310003L22Rik), mRNA [NM_027093]
A_51_P457397	1.154	1.13	0.88	0.787	2310004I03Rik	Mus musculus adult male tongue cDNA, RIKEN full-length enriched library, clone:2310004I03 product:unclassifiable, full insert sequence [AK009140]
A_52_P293724	0.649	1.06	0.683	0.758	2310004I24Rik	Mus musculus RIKEN cDNA 2310004I24 gene (2310004I24Rik), mRNA [NM_025510]
A_52_P330201	0.377	0.372	0.74	0.792	2310004L02Rik	Mus musculus RIKEN cDNA 2310004L02 gene (2310004L02Rik), mRNA [NM_025504]
A_52_P330201	0.377	0.372	0.568	0.792	2310004L02Rik	Mus musculus RIKEN cDNA 2310004L02 gene (2310004L02Rik), mRNA [NM_025504]
A_51_P431554	0.28	0.472	0.656	1.294	2310004N24Rik	Mus musculus RIKEN cDNA 2310004N24 gene, mRNA (cDNA clone MGC:41326 IMAGE:1069092), complete cds. [BC027639]
A_51_P266403	0.724	1.487	1.426	2.668	2310005C01Rik	Mus musculus adult male tongue cDNA, RIKEN full-length enriched library, clone:2310005C01 product:unclassifiable, full insert sequence. [AK009163]
A_51_P486618	1.868	1.623	1.42	1.105	2310005E10Rik	Mus musculus RIKEN cDNA 2310005E10 gene (2310005E10Rik), mRNA [NM_172398]
A_52_P257058	1.071	0.589	1.021	0.475	2310005E10Rik	Mus musculus RIKEN cDNA 2310005E10 gene, mRNA (cDNA clone IMAGE:4487182), complete cds. [BC026843]
A_52_P441684	1.762	1.852	1.149	1.147	2310005N01Rik	Mus musculus RIKEN cDNA 2310005N01 gene (2310005N01Rik), mRNA [NM_027310]
A_51_P504647	0.893	1.073	1.313	1.298	2310005N01Rik	Mus musculus RIKEN cDNA 2310005N01 gene, mRNA (cDNA clone MGC:118453 IMAGE:30135798), complete cds. [BC108404]
A_51_P297470	1.853	1.558	1.391	1.09	2310005N03Rik	Mus musculus RIKEN cDNA 2310005N03 gene (2310005N03Rik), mRNA [NM_025511]
A_51_P317191	0.426	0.435	0.601	0.63	2310005P05Rik	Mus musculus RIKEN cDNA 2310005P05 gene (2310005P05Rik), mRNA [NM_026189]
A_52_P454921	0.626	0.758	1.19	1.184	2310006M14Rik	PREDICTED: Mus musculus RIKEN cDNA 2310006M14 gene (2310006M14Rik), mRNA [XM_129448]
A_51_P183213	1.778	1.143	1.242	0.599	2310007A19Rik	Mus musculus RIKEN cDNA 2310007A19 gene (2310007A19Rik), mRNA [NM_025506]
A_51_P273556	1.522	0.988	1.342	0.581	2310007D09Rik	Mus musculus RIKEN cDNA 2310007D09 gene, mRNA (cDNA clone MGC:92947 IMAGE:6411705), complete cds. [BC068129]
A_51_P268343	1.621	1.548	0.918	0.941	2310007F21Rik	Mus musculus RIKEN cDNA 2310007F21 gene, mRNA (cDNA clone MGC:28095 IMAGE:3964905), complete cds. [BC027311]
A_51_P286946	1.112	1.231	1.102	1.128	2310007H09Rik	Mus musculus RIKEN cDNA 2310007H09 gene (2310007H09Rik), mRNA [NM_029609]
A_51_P419103	1.147	1.225	1.428	1.21	2310007L24Rik	Mus musculus adult male tongue cDNA, RIKEN full-length enriched library, clone:2310007L24 product:hypothetical protein, full insert sequence. [AK009213]
A_51_P428226	1.956	1.429	1.011	0.717	2310008H04Rik	Mus musculus RIKEN cDNA 2310008H04 gene (2310008H04Rik), mRNA [NM_146068]
A_51_P301207	1.886	1.746	0.834	1.015	2310008H09Rik	Mus musculus RIKEN cDNA 2310008H09 gene (2310008H09Rik), mRNA [NM_023197]
A_52_P671621	0.6	0.757	0.828	0.691	2310008H09Rik	Mus musculus 12 days embryo spinal ganglion cDNA, RIKEN full-length enriched library, clone:D130020I06 product:2310008H09RIK PROTEIN homolog [Mus musculus], full insert sequence. [AK083845]
A_52_P277322	0.95	0.685	1.033	0.995	2310008H09Rik	Mus musculus 13 days embryo heart cDNA, RIKEN full-length enriched library, clone:D330021F07 product:unclassifiable, full insert sequence. [AK084607]
A_51_P406145	1.384	0.813	1.004	0.679	2310008M10Rik	Mus musculus RIKEN cDNA 2310008M10 gene (2310008M10Rik), mRNA [NM_025509]
A_51_P406145	1.384	0.813	1.247	0.679	2310008M10Rik	Mus musculus RIKEN cDNA 2310008M10 gene (2310008M10Rik), mRNA [NM_025509]
A_52_P203852	1.689	1.246	1.167	0.829	2310009A05Rik	Mus musculus adult male tongue cDNA, RIKEN full-length enriched library, clone:2310009A05 product:unclassifiable, full insert sequence. [AK009244]
A_52_P171724	2.107	1.479	1.07	0.751	2310009B15Rik	PREDICTED: Mus musculus RIKEN cDNA 2310009B15 gene, transcript variant 1 (2310009B15Rik), mRNA [XM_484915]
A_52_P141136	1.378	1.161	0.665	0.722	2310009E04Rik	Mus musculus 0 day neonate cerebellum cDNA, RIKEN full-length enriched library, clone:C230098P19 product:WEAKLY SIMILAR TO L-RIBULOKINASE homolog [Homo sapiens], full insert sequence. [AK082737]
A_52_P141141	0.42	0.69	0.475	0.934	2310009E04Rik	Mus musculus RIKEN cDNA 2310009E04 gene (2310009E04Rik), mRNA [NM_029347]
A_52_P193301	0.874	1.022	0.911	0.964	2310010I16Rik	Mus musculus RIKEN cDNA 2310010I16 gene (2310010I16Rik), mRNA [NM_025519]
A_52_P309012	1.112	0.712	1.049	0.735	2310010I16Rik	Mus musculus adult male colon cDNA, RIKEN full-length enriched library, clone:9030406H22 product:unclassifiable, full insert sequence [AK033502]
A_51_P433000	0.409	0.626	0.713	0.796	2310010I16Rik	Mus musculus adult male stomach cDNA, RIKEN full-length enriched library, clone:2210015K02 product:hypothetical protein, full insert sequence. [AK008733]
A_51_P132718	1.924	1.5	0.903	0.541	2310010J17Rik	AGENCOURT_10563202 NIH_MGC_169 Mus musculus cDNA clone IMAGE:6740417 5', mRNA sequence [BU945741]
A_52_P109439	1.718	1.798	1.351	1.206	2310010M20Rik	Mus musculus RIKEN cDNA 2310010M20 gene (2310010M20Rik), mRNA [NM_183283]
A_51_P105068	1.709	1.406	1.843	1.618	2310010M24Rik	Mus musculus RIKEN cDNA 2310010M24 gene (2310010M24Rik), mRNA [NM_027990]
A_52_P496870	0.209	0.487	0.745	0.946	2310011J03Rik	Mus musculus RIKEN cDNA 2310011J03 gene (2310011J03Rik), mRNA [NM_025521]
A_51_P221781	0.477	0.863	0.694	1.97	2310012P17Rik	Mus musculus adult male tongue cDNA, RIKEN full-length enriched library, clone:2310012P17 product:similar to Mszf85 (Fragment) [Mus musculus], full insert sequence. [AK009327]
A_51_P440923	1.543	1.035	1.18	0.816	2310014D11Rik	Mus musculus adult male tongue cDNA, RIKEN full-length enriched library, clone:2310014D11 product:unclassifiable, full insert sequence [AK009333]
A_51_P517645	1.045	1.265	0.812	0.933	2310014F07Rik	Mus musculus adult male tongue cDNA, RIKEN full-length enriched library, clone:2310014F07 product:inferred: RIKEN cDNA 2310014F07 gene, full insert sequence. [AK009336]
A_51_P512541	1.687	1.499	1.37	1.149	2310014G06Rik	Mus musculus 12 days embryo spinal cord cDNA, RIKEN full-length enriched library, clone:C530043L06 product:similar to HCDI PROTEIN [Homo sapiens], full insert sequence. [AK049709]
A_51_P118443	1.049	1.257	0.934	1.061	2310014H01Rik	Mus musculus 12 days embryo spinal ganglion cDNA, RIKEN full-length enriched library, clone:D130062G17 product:hypothetical protein, full insert sequence. [AK051656]
A_52_P566316	1.497	1.61	0.924	0.97	2310015A10Rik	Mus musculus adult male pituitary gland cDNA, RIKEN full-length enriched library, clone:5330419I17 product:unclassifiable, full insert sequence [AK160272]
A_52_P665242	1.041	0.96	0.948	0.741	2310015N07Rik	Mus musculus RIKEN cDNA 2310015N07 gene (2310015N07Rik), mRNA [NM_025515]
A_52_P633597	0.165	0.395	0.379	1.257	2310015N21Rik	Mus musculus RIKEN cDNA 2310015N21 gene (2310015N21Rik), mRNA [NM_181397]
A_51_P272283	2.478	1.251	1.252	0.599	2310016A09Rik	Mus musculus RIKEN cDNA 2310016A09 gene (2310016A09Rik), mRNA [NM_181588]
A_52_P321150	1.287	1.062	0.873	0.945	2310016C08Rik	Mus musculus RIKEN cDNA 2310016C08 gene (2310016C08Rik), mRNA [NM_023516]
A_52_P321150	1.287	1.062	0.955	0.945	2310016C08Rik	Mus musculus RIKEN cDNA 2310016C08 gene (2310016C08Rik), mRNA [NM_023516]
A_51_P495232	1.07	1.007	0.969	0.784	2310016C16Rik	Mus musculus RIKEN cDNA 2310016C16 gene (2310016C16Rik), mRNA [NM_027127]
A_52_P316697	1.475	1.347	1.279	0.889	2310016E02Rik	Mus musculus RIKEN cDNA 2310016E02 gene (2310016E02Rik), mRNA [NM_024460]
A_51_P500215	0.898	0.845	1.578	1.53	2310016F22Rik	Mus musculus RIKEN cDNA 2310016F22 gene (2310016F22Rik), mRNA [NM_173743]
A_51_P446512	0.949	0.817	1.087	0.717	2310016G11Rik	Mus musculus adult male tongue cDNA, RIKEN full-length enriched library, clone:2310016G11 product:hypothetical protein, full insert sequence. [AK009387]
A_51_P291839	1.277	1.115	1.115	0.899	2310016M24Rik	Mus musculus RIKEN cDNA 2310016M24 gene (2310016M24Rik), mRNA [NM_183256]
A_51_P258806	0.776	0.81	1.332	0.797	2310020F24Rik	Mus musculus RIKEN cDNA 2310020F24 gene (2310020F24Rik), mRNA [NM_001033171]
A_52_P826055	0.928	0.875	0.941	0.703	2310020J12Rik	Mus musculus 13 days embryo male testis cDNA, RIKEN full-length enriched library, clone:6030498P10 product:unclassifiable, full insert sequence [AK134458]
A_51_P219722	0.876	0.787	1.303	1.573	2310021H06Rik	Mus musculus RIKEN cDNA 2310021H06 gene (2310021H06Rik), mRNA [NM_025990]
A_51_P402805	0.379	1.137	0.993	2.43	2310021P13Rik	Mus musculus 0 day neonate head cDNA, RIKEN full-length enriched library, clone:4832404P21 product:hypothetical ATP/GTP-binding site motif A (P-loop) containing protein, full insert sequence. [AK029263]
A_52_P477533	0.305	0.847	0.825	2.802	2310021P13Rik	Mus musculus RIKEN cDNA 2310021P13 gene, mRNA (cDNA clone IMAGE:6489956), complete cds. [BC049362]
A_52_P477533	0.305	0.847	1.077	2.802	2310021P13Rik	Mus musculus RIKEN cDNA 2310021P13 gene, mRNA (cDNA clone IMAGE:6489956), complete cds. [BC049362]
A_52_P587606	1.076	1.078	1.225	1.299	2310022A10Rik	Mus musculus RIKEN cDNA 2310022A10 gene (2310022A10Rik), mRNA [NM_175107]
A_52_P587606	1.076	1.078	1.055	1.299	2310022A10Rik	Mus musculus RIKEN cDNA 2310022A10 gene (2310022A10Rik), mRNA [NM_175107]
A_51_P365980	1.038	1.265	1.318	0.92	2310022B05Rik	Mus musculus RIKEN cDNA 2310022B05 gene (2310022B05Rik), mRNA [NM_175149]
A_51_P365980	1.038	1.265	0.891	0.92	2310022B05Rik	Mus musculus RIKEN cDNA 2310022B05 gene (2310022B05Rik), mRNA [NM_175149]
A_51_P124008	1.432	0.948	0.749	0.581	2310022K01Rik	Mus musculus adult male tongue cDNA, RIKEN full-length enriched library, clone:2310022K01 product:hypothetical Leucine-rich region containing protein, full insert sequence. [AK009476]
A_51_P124008	1.432	0.948	0.922	0.581	2310022K01Rik	Mus musculus adult male tongue cDNA, RIKEN full-length enriched library, clone:2310022K01 product:hypothetical Leucine-rich region containing protein, full insert sequence. [AK009476]
A_51_P317272	1.128	1.031	0.836	0.742	2310022M17Rik	Mus musculus RIKEN cDNA 2310022M17 gene (2310022M17Rik), mRNA [NM_001024919]
A_52_P128999	1.003	1.363	0.92	0.762	2310024J23	Unknown
A_52_P83888	1.223	1.472	1.102	0.807	2310024N18Rik	Mus musculus 0 day neonate eyeball cDNA, RIKEN full-length enriched library, clone:E130111C10 product:unclassifiable, full insert sequence. [AK053567]
A_51_P158018	3.813	1.725	0.9	0.442	2310026E23Rik	Mus musculus RIKEN cDNA 2310026E23 gene (2310026E23Rik), mRNA [NM_026279]
A_51_P503953	0.784	1.016	1.136	1.237	2310028H24Rik	Mus musculus RIKEN cDNA 2310028H24 gene (2310028H24Rik), mRNA [NM_027993]
A_52_P18081	0.981	0.88	0.981	0.787	2310028N02Rik	Mus musculus RIKEN cDNA 2310028N02 gene (2310028N02Rik), mRNA [NM_025864]
A_52_P18081	0.981	0.88	1.299	0.787	2310028N02Rik	Mus musculus RIKEN cDNA 2310028N02 gene (2310028N02Rik), mRNA [NM_025864]
A_52_P571403	1.756	1.668	1.426	1.201	2310028O11Rik	Mus musculus RIKEN cDNA 2310028O11 gene, mRNA (cDNA clone MGC:67622 IMAGE:6410794), complete cds. [BC055791]
A_51_P486639	1.203	1.131	1.172	0.877	2310028O11Rik	PREDICTED: Mus musculus RIKEN cDNA 2310028O11 gene, transcript variant 3 (2310028O11Rik), mRNA [XM_901483]
A_51_P227165	2.682	1.662	0.997	0.641	2310030G06Rik	Mus musculus RIKEN cDNA 2310030G06 gene (2310030G06Rik), mRNA [NM_025865]
A_52_P466750	0.944	0.842	0.672	0.502	2310030G06Rik	Mus musculus 10 days embryo whole body cDNA, RIKEN full-length enriched library, clone:2610024D04 product:unclassifiable, full insert sequence. [AK011526]
A_52_P150525	1.81	1.682	1.345	1.111	2310030N02Rik	PREDICTED: Mus musculus RIKEN cDNA 2310030N02 gene, transcript variant 1 (2310030N02Rik), mRNA [XM_131300]
A_52_P297765	1.103	1.24	0.922	0.885	2310031A18Rik	PREDICTED: Mus musculus RIKEN cDNA 2310031A18 gene (2310031A18Rik), mRNA [XM_134539]
A_51_P391955	0.349	0.441	0.119	0.267	2310032F03Rik	Mus musculus RIKEN cDNA 2310032F03 gene (2310032F03Rik), mRNA [NM_029723]
A_51_P259694	0.727	0.721	0.904	0.782	2310033E01Rik	Mus musculus RIKEN cDNA 2310033E01 gene (2310033E01Rik), mRNA [NM_001037143]
A_51_P291819	0.884	1.144	0.74	0.805	2310033P09Rik	Mus musculus RIKEN cDNA 2310033P09 gene (2310033P09Rik), mRNA [NM_024210]
A_51_P488538	1.105	1.017	1.375	1.149	2310034C09Rik	Mus musculus RIKEN cDNA 2310034C09 gene (2310034C09Rik), mRNA [NM_054100]
A_51_P231768	0.645	0.875	0.719	0.662	2310035C23Rik	Mus musculus RIKEN cDNA 2310035C23 gene (2310035C23Rik), mRNA [NM_173187]
A_51_P454002	0.673	1.42	0.868	1.902	2310035K24Rik	Mus musculus RIKEN cDNA 2310035K24 gene (2310035K24Rik), mRNA [NM_027129]
A_52_P1187549	1.058	1.028	1.241	1.095	2310035P21Rik	Mus musculus adult male tongue cDNA, RIKEN full-length enriched library, clone:2310035P21 product:unclassifiable, full insert sequence. [AK009643]
A_51_P286321	1.816	1.58	1.023	0.784	2310036O22Rik	Mus musculus RIKEN cDNA 2310036O22 gene (2310036O22Rik), mRNA [NM_026760]
A_51_P246146	1.947	1.784	1.049	0.817	2310037I24Rik	Mus musculus RIKEN cDNA 2310037I24 gene (2310037I24Rik), mRNA [NM_133714]
A_51_P493175	1.096	0.996	0.937	0.818	2310038H17Rik	Mus musculus RIKEN cDNA 2310038H17 gene (2310038H17Rik), mRNA [NM_025964]
A_51_P378029	1.213	1.369	0.815	0.809	2310039E09Rik	Mus musculus RIKEN cDNA 2310039E09 gene (2310039E09Rik), mRNA [NM_026509]
A_51_P214083	2.386	2.001	1.266	0.965	2310039H08Rik	Mus musculus RIKEN cDNA 2310039H08 gene (2310039H08Rik), mRNA [NM_025966]
A_51_P497090	0.46	0.554	0.77	1.103	2310040A07Rik	Mus musculus RIKEN cDNA 2310040A07 gene, mRNA (cDNA clone IMAGE:5097248), complete cds. [BC021944]
A_51_P452109	1.649	1.452	1.07	0.755	2310040A13Rik	Mus musculus adult male tongue cDNA, RIKEN full-length enriched library, clone:2310040A13 product:DMR-N9 PROTEIN (FRAGMENT) homolog [Xenopus laevis], full insert sequence. [AK009711]
A_52_P154589	0.679	0.754	1.257	0.875	2310040A13Rik	Mus musculus RIKEN cDNA 2310040A13 gene (2310040A13Rik), mRNA [NM_027149]
A_52_P154589	0.679	0.754	0.731	0.875	2310040A13Rik	Mus musculus RIKEN cDNA 2310040A13 gene (2310040A13Rik), mRNA [NM_027149]
A_51_P476518	0.407	0.643	0.777	0.975	2310040C09Rik	Mus musculus RIKEN cDNA 2310040C09 gene (2310040C09Rik), mRNA [NM_178618]
A_51_P377377	1.119	0.682	1.055	0.604	2310040G07Rik	Mus musculus adult male tongue cDNA, RIKEN full-length enriched library, clone:2310040G07 product:hypothetical Homeodomain-like containing protein, full insert sequence. [AK009722]
A_51_P322473	0.644	0.641	1.536	0.709	2310042D19Rik	Mus musculus RIKEN cDNA 2310042D19 gene (2310042D19Rik), mRNA [NM_172417]
A_51_P322473	0.644	0.641	0.805	0.709	2310042D19Rik	Mus musculus RIKEN cDNA 2310042D19 gene (2310042D19Rik), mRNA [NM_172417]
A_51_P381749	1.633	1.554	1.18	1.008	2310042G06Rik	Mus musculus RIKEN cDNA 2310042G06 gene (2310042G06Rik), mRNA [NM_025531]
A_51_P193395	1.614	1.682	1.156	1.141	2310042L06Rik	Mus musculus RIKEN cDNA 2310042L06 gene (2310042L06Rik), mRNA [NM_172428]
A_51_P345344	0.261	0.23	2.062	1.721	2310043J07Rik	Mus musculus adult male tongue cDNA, RIKEN full-length enriched library, clone:2310043J07 product:hypothetical Heme-dependent peroxidases structure containing protein, full insert sequence. [AK009780]
A_51_P234692	2.787	2.78	1.279	1.077	2310043N10Rik	Mus musculus 10 days neonate skin cDNA, RIKEN full-length enriched library, clone:4732452C17 product:unclassifiable, full insert sequence [AK028745]
A_51_P453401	2.51	2.583	0.924	1.125	2310044G17Rik	Mus musculus mRNA for mKIAA1737 protein [AK122546]
A_51_P453401	2.51	2.583	1.07	1.125	2310044G17Rik	Mus musculus mRNA for mKIAA1737 protein [AK122546]
A_52_P366772	1.541	2.482	0.942	1.373	2310044G17Rik	Mus musculus RIKEN cDNA 2310044G17 gene (2310044G17Rik), mRNA [NM_173735]
A_51_P309889	1.057	1.01	0.938	0.833	2310044H10Rik	Mus musculus 16 days embryo heart cDNA, RIKEN full-length enriched library, clone:I920074C06 product:similar to INM02 [Homo sapiens], full insert sequence [AK169010]
A_52_P281779	1.108	1.003	0.919	0.779	2310044H10Rik	Mus musculus RIKEN cDNA 2310044H10 gene (2310044H10Rik), mRNA [NM_197991]
A_51_P291078	0.474	0.494	0.84	1.754	2310045A20Rik	Mus musculus RIKEN cDNA 2310045A20 gene (2310045A20Rik), mRNA [NM_172710]
A_51_P348617	1.602	1.567	1.128	0.99	2310045N01Rik	Mus musculus adult male tongue cDNA, RIKEN full-length enriched library, clone:2310045N01 product:hypothetical protein, full insert sequence. [AK009829]
A_52_P1147469	0.613	0.058	0.878	0.207	2310045N14Rik	Mus musculus adult male tongue cDNA, RIKEN full-length enriched library, clone:2310045N14 product:unclassifiable, full insert sequence. [AK009831]
A_51_P427823	1.68	1.591	1.243	1.012	2310046A06Rik	Mus musculus RIKEN cDNA 2310046A06 gene, mRNA (cDNA clone MGC:107700 IMAGE:6757304), complete cds. [BC089626]
A_51_P427828	1.204	1.117	1.149	0.972	2310046A06Rik	Mus musculus adult male tongue cDNA, RIKEN full-length enriched library, clone:2310046A06 product:hypothetical protein, full insert sequence. [AK009836]
A_52_P27442	0.217	1.089	0.737	2.165	2310046K01Rik	Mus musculus RIKEN cDNA 2310046K01 gene (2310046K01Rik), mRNA [NM_027172]
A_52_P27442	0.217	1.089	0.508	2.165	2310046K01Rik	Mus musculus RIKEN cDNA 2310046K01 gene (2310046K01Rik), mRNA [NM_027172]
A_52_P475062	1.722	0.9	1.405	0.872	2310046O06Rik	Mus musculus adult male tongue cDNA, RIKEN full-length enriched library, clone:2310046O06 product:unclassifiable, full insert sequence. [AK019094]
A_52_P297016	0.81	0.746	0.735	0.682	2310046O06Rik	Mus musculus RIKEN cDNA 2310046O06 gene (2310046O06Rik), mRNA [NM_175273]
A_52_P289854	1.179	1.073	0.881	0.771	2310047A01Rik	PREDICTED: Mus musculus RIKEN cDNA 2310047A01 gene (2310047A01Rik), mRNA [XM_975187]
A_51_P285906	1.06	1.01	0.774	0.623	2310047B19Rik	Mus musculus 13 days embryo head cDNA, RIKEN full-length enriched library, clone:3110006E17 product:hypothetical protein, full insert sequence. [AK014010]
A_51_P210300	0.471	0.568	1.791	1.152	2310047B19Rik	PREDICTED: Mus musculus RIKEN cDNA 2310047B19 gene (2310047B19Rik), mRNA [XM_150151]
A_52_P646643	0.991	0.794	1.077	0.741	2310047C04Rik	Mus musculus adult male tongue cDNA, RIKEN full-length enriched library, clone:2310047C04 product:hypothetical protein, full insert sequence. [AK009865]
A_52_P590701	0.861	0.521	1.027	0.578	2310047C04Rik	Mus musculus mRNA for mKIAA0675 protein [AK122344]
A_52_P255849	0.232	0.904	0.583	1.22	2310047D13Rik	Mus musculus 6 days neonate head cDNA, RIKEN full-length enriched library, clone:5430402E13 product:whn-dependent transcript 3, full insert sequence. [AK077374]
A_51_P276039	1.887	1.561	1.056	0.785	2310047H23Rik	Mus musculus RIKEN cDNA 2310047H23 gene (2310047H23Rik), mRNA [NM_175150]
A_52_P465964	0.216	0.788	0.494	0.478	2310047H23Rik	Mus musculus adult male corpora quadrigemina cDNA, RIKEN full-length enriched library, clone:B230339P17 product:Hypothetical thioredoxin containing protein, full insert sequence. [AK046071]
A_51_P445912	1.503	1.036	1.13	0.672	2310047K21Rik	Mus musculus adult male tongue cDNA, RIKEN full-length enriched library, clone:2310047K21 product:unclassifiable, full insert sequence [AK009882]
A_52_P150294	0.677	0.786	0.763	0.533	2310047L11Rik	Mus musculus adult male tongue cDNA, RIKEN full-length enriched library, clone:2310047L11 product:unclassifiable, full insert sequence. [AK009884]
A_51_P518926	0.328	0.569	0.431	1.619	2310047M10Rik	Mus musculus adult male tongue cDNA, RIKEN full-length enriched library, clone:2310047M10 product:hypothetical protein, full insert sequence. [AK009886]
A_51_P518926	0.328	0.569	0.566	1.619	2310047M10Rik	Mus musculus adult male tongue cDNA, RIKEN full-length enriched library, clone:2310047M10 product:hypothetical protein, full insert sequence. [AK009886]
A_52_P56394	1.737	1.046	1.12	0.729	2310047M15Rik	MONTH14_08_L08.x1 FH MONTH14 Mus musculus cDNA clone MONTH14_08_L08, mRNA sequence [DV058987]
A_52_P875096	0.738	0.991	1.222	0.743	2310047N11Rik	Mus musculus adult male tongue cDNA, RIKEN full-length enriched library, clone:2310047N11 product:unclassifiable, full insert sequence. [AK019096]
A_51_P429472	1.82	1.599	1.077	0.976	2310047O13Rik	Mus musculus RIKEN cDNA 2310047O13 gene (2310047O13Rik), mRNA [NM_024185]
A_51_P141223	1.567	1.546	0.985	0.908	2310047O13Rik	Mus musculus 12 days embryo spinal ganglion cDNA, RIKEN full-length enriched library, clone:D130062O14 product:unclassifiable, full insert sequence [AK083925]
A_52_P593611	1.22	1.356	0.82	0.885	2310047O13Rik	Mus musculus 12 days embryo spinal cord cDNA, RIKEN full-length enriched library, clone:C530040B18 product:Brain MY042 protein, full insert sequence. [AK049694]
A_52_P260241	0.973	0.852	1.233	0.912	2310050B05Rik	Mus musculus adult male tongue cDNA, RIKEN full-length enriched library, clone:2310050B05 product:unclassifiable, full insert sequence. [AK009897]
A_51_P166107	1.484	1.238	1.199	0.807	2310051F07Rik	Mus musculus adult male tongue cDNA, RIKEN full-length enriched library, clone:2310051F07 product:unclassifiable, full insert sequence [AK075904]
A_51_P380401	0.836	0.85	0.875	0.877	2310051N18Rik	Mus musculus adult male tongue cDNA, RIKEN full-length enriched library, clone:2310051N18 product:hypothetical Cysteinyl-tRNA synthetase containing protein, full insert sequence. [AK009937]
A_52_P584415	0.454	0.52	0.815	1.415	2310051N18Rik	Mus musculus ES cells cDNA, RIKEN full-length enriched library, clone:2410044A07 product:EXTRACELLULAR PROTEINASE INHIBITOR homolog [Mus musculus], full insert sequence. [AK010665]
A_51_P115159	1.359	1.403	1.03	0.917	2310056P07Rik	Mus musculus RIKEN cDNA 2310056P07 gene (2310056P07Rik), mRNA [NM_027342]
A_52_P563694	0.66	0.728	0.502	1.022	2310056P07Rik	Mus musculus adult male cecum cDNA, RIKEN full-length enriched library, clone:9130001M15 product:unclassifiable, full insert sequence [AK033568]
A_52_P226721	0.479	0.443	0.819	0.831	2310057D15Rik	Mus musculus RIKEN cDNA 2310057D15 gene (2310057D15Rik), mRNA [NM_026421]
A_52_P226721	0.479	0.443	0.815	0.831	2310057D15Rik	Mus musculus RIKEN cDNA 2310057D15 gene (2310057D15Rik), mRNA [NM_026421]
A_51_P314045	0.518	0.89	0.672	1.094	2310057J16Rik	Mus musculus RIKEN cDNA 2310057J16 gene (2310057J16Rik), mRNA [NM_027171]
A_52_P354271	1.957	1.897	0.956	0.959	2310057M21Rik	Mus musculus RIKEN cDNA 2310057M21 gene (2310057M21Rik), mRNA [NM_026655]
A_52_P354271	1.957	1.897	1.139	0.959	2310057M21Rik	Mus musculus RIKEN cDNA 2310057M21 gene (2310057M21Rik), mRNA [NM_026655]
A_52_P354271	1.957	1.897	0.803	0.959	2310057M21Rik	Mus musculus RIKEN cDNA 2310057M21 gene (2310057M21Rik), mRNA [NM_026655]
A_51_P193764	1.179	0.898	1.408	1.552	2310057N15Rik	Mus musculus RIKEN cDNA 2310057N15 gene (2310057N15Rik), mRNA [NM_027170]
A_51_P488389	0.718	0.905	1.907	1.699	2310058D17Rik	Mus musculus adult male aorta and vein cDNA, RIKEN full-length enriched library, clone:A530053H09 product:unclassifiable, full insert sequence. [AK080053]
A_52_P324391	2.056	1.679	1.081	0.939	2310058N22Rik	Mus musculus adult male tongue cDNA, RIKEN full-length enriched library, clone:2310058N22 product:unclassifiable, full insert sequence. [AK009987]
A_52_P434769	2.338	1.903	1.715	1.103	2310058O09Rik	Mus musculus adult male tongue cDNA, RIKEN full-length enriched library, clone:2310058O09 product:unclassifiable, full insert sequence. [AK009988]
A_51_P140368	0.816	0.865	0.989	1.124	2310061C15Rik	Mus musculus RIKEN cDNA 2310061C15 gene (2310061C15Rik), mRNA [NM_026844]
A_51_P133575	0.334	0.778	0.676	2.481	2310061F22Rik	Mus musculus RIKEN cDNA 2310061F22 gene (2310061F22Rik), mRNA [NM_153775]
A_52_P180565	0.562	1.078	0.997	1.787	2310061I04Rik	Mus musculus RIKEN cDNA 2310061I04 gene, mRNA (cDNA clone MGC:117734 IMAGE:30527188), complete cds. [BC100355]
A_52_P638513	2.763	2.629	0.863	0.722	2310061J03Rik	Mus musculus RIKEN cDNA 2310061J03 gene (2310061J03Rik), mRNA [NM_133677]
A_52_P542140	0.842	0.808	0.741	0.613	2310065K24Rik	Mus musculus adult male testis cDNA, RIKEN full-length enriched library, clone:1700001O11 product:unclassifiable, full insert sequence. [AK005617]
A_52_P128356	0.323	0.695	0.939	2.08	2310065K24Rik	Mus musculus RIKEN cDNA 2310065K24 gene (2310065K24Rik), mRNA [NM_028221]
A_52_P128356	0.323	0.695	0.744	2.08	2310065K24Rik	Mus musculus RIKEN cDNA 2310065K24 gene (2310065K24Rik), mRNA [NM_028221]
A_51_P310447	1.408	1.292	0.933	0.876	2310066E14Rik	Mus musculus RIKEN cDNA 2310066E14 gene, mRNA (cDNA clone MGC:100216 IMAGE:6852251), complete cds. [BC079880]
A_52_P596086	0.683	0.91	1.096	1.609	2310067B10Rik	Mus musculus RIKEN cDNA 2310067B10 gene (2310067B10Rik), mRNA [NM_028014]
A_51_P189631	0.721	0.536	0.847	0.554	2310067E19Rik	Mus musculus RIKEN cDNA 2310067E19 gene (2310067E19Rik), mRNA [NM_172427]
A_51_P356775	1.521	1.946	0.953	0.852	2310068C19Rik	Mus musculus adult male tongue cDNA, RIKEN full-length enriched library, clone:2310068C19 product:unclassifiable, full insert sequence. [AK010104]
A_52_P948080	2.414	1.518	1.253	0.627	2310068J10Rik	Mus musculus adult male tongue cDNA, RIKEN full-length enriched library, clone:2310068J10 product:unclassifiable, full insert sequence [AK075917]
A_51_P450373	1.963	1.581	1.566	1.051	2310068J16Rik	Mus musculus adult male tongue cDNA, RIKEN full-length enriched library, clone:2310068J16 product:hypothetical protein, full insert sequence. [AK010113]
A_51_P314153	0.673	0.906	0.786	1.034	2310073E15Rik	Mus musculus RIKEN cDNA 2310073E15 gene (2310073E15Rik), transcript variant 1, mRNA [NM_001025586]
A_51_P429111	2.202	1.505	1.424	0.845	2310076G13Rik	Mus musculus adult male tongue cDNA, RIKEN full-length enriched library, clone:2310076G13 product:unclassifiable, full insert sequence [AK010199]
A_51_P262757	2.056	1.492	0.811	0.569	2310076L09Rik	Mus musculus RIKEN cDNA 2310076L09 gene (2310076L09Rik), mRNA [NM_025874]
A_52_P677877	1.233	1.407	1.185	0.671	2310079F23Rik	Mus musculus RIKEN cDNA 2310079F23 gene (2310079F23Rik), mRNA [NM_030208]
A_51_P339724	0.827	0.912	1.428	1.222	2310079G19Rik	Mus musculus adult male tongue cDNA, RIKEN full-length enriched library, clone:2310079G19 product:hypothetical protein, full insert sequence. [AK010217]
A_52_P432815	2.059	1.775	1.233	0.98	2310079N02Rik	Mus musculus 15 days embryo head cDNA, RIKEN full-length enriched library, clone:D930047C07 product:RIKEN cDNA 2310079N02 gene, full insert sequence. [AK086714]
A_51_P511707	1.278	1.328	0.918	0.927	2310079N02Rik	Mus musculus RIKEN cDNA 2310079N02 gene (2310079N02Rik), mRNA [NM_025636]
A_51_P412579	2.109	1.499	1.272	0.809	2310079P10Rik	Mus musculus adult male tongue cDNA, RIKEN full-length enriched library, clone:2310079P10 product:unclassifiable, full insert sequence [AK010233]
A_51_P338674	1.28	1.28	1.096	1.064	2400001E08Rik	Mus musculus RIKEN cDNA 2400001E08 gene (2400001E08Rik), mRNA [NM_025605]
A_52_P282785	0.08	0.53	1.154	1.997	2400001E08Rik	Mus musculus 3 days neonate thymus cDNA, RIKEN full-length enriched library, clone:A630016M22 product:unclassifiable, full insert sequence [AK080275]
A_51_P196895	1.03	0.854	0.861	0.769	2400003C14Rik	Mus musculus RIKEN cDNA 2400003C14 gene (2400003C14Rik), mRNA [NM_028018]
A_52_P579876	0.228	0.723	0.942	1.561	2400003N08Rik	Mus musculus RIKEN cDNA 2400003N08 gene (2400003N08Rik), mRNA [NM_178622]
A_52_P579876	0.228	0.723	0.472	1.561	2400003N08Rik	Mus musculus RIKEN cDNA 2400003N08 gene (2400003N08Rik), mRNA [NM_178622]
A_51_P359078	1.227	1.299	1.056	1.115	2400006H24Rik	Mus musculus RIKEN cDNA 2400006H24 gene (2400006H24Rik), mRNA [NM_021329]
A_51_P200867	0.914	0.986	1.094	1.126	2400010G15Rik	Mus musculus RIKEN cDNA 2400010G15 gene (2400010G15Rik), mRNA [NM_029624]
A_52_P346062	0.436	0.571	0.725	0.529	2410001C21Rik	Mus musculus RIKEN cDNA 2410001C21 gene (2410001C21Rik), mRNA [NM_025542]
A_52_P346062	0.436	0.571	0.707	0.529	2410001C21Rik	Mus musculus RIKEN cDNA 2410001C21 gene (2410001C21Rik), mRNA [NM_025542]
A_52_P346062	0.436	0.571	0.398	0.529	2410001C21Rik	Mus musculus RIKEN cDNA 2410001C21 gene (2410001C21Rik), mRNA [NM_025542]
A_52_P305851	0.905	1.036	0.951	1.107	2410002F23Rik	Mus musculus RIKEN cDNA 2410002F23 gene (2410002F23Rik), mRNA [NM_025880]
A_51_P441807	0.575	0.58	1.492	1.829	2410002I01Rik	Mus musculus RIKEN cDNA 2410002I01 gene (2410002I01Rik), mRNA [NM_183137]
A_52_P311148	2.189	1.787	1.019	0.986	2410002O22Rik	Mus musculus 10 days embryo whole body cDNA, RIKEN full-length enriched library, clone:2610524F24 product:RIKEN cDNA 2610524F24 gene, full insert sequence. [AK012141]
A_51_P169128	0.855	0.923	1.098	1.018	2410002O22Rik	Mus musculus RIKEN cDNA 2410002O22 gene (2410002O22Rik), mRNA [NM_025879]
A_51_P106428	2.182	2.015	1.073	0.904	2410003A14Rik	PREDICTED: Mus musculus RIKEN cDNA 2410003A14 gene, transcript variant 1 (2410003A14Rik), mRNA [XM_133876]
A_52_P163790	1.391	1.046	1.471	1.178	2410003J06Rik	Mus musculus ES cells cDNA, RIKEN full-length enriched library, clone:2410003J06 product:hypothetical MAGE family containing protein, full insert sequence. [AK010362]
A_51_P311096	2.166	2.138	1.094	0.95	2410003K15Rik	Mus musculus adult male medulla oblongata cDNA, RIKEN full-length enriched library, clone:6330438G09 product:hypothetical Domain of unknown function DUF143 containing protein, full insert sequence. [AK031878]
A_51_P311096	2.166	2.138	1.075	0.95	2410003K15Rik	Mus musculus adult male medulla oblongata cDNA, RIKEN full-length enriched library, clone:6330438G09 product:hypothetical Domain of unknown function DUF143 containing protein, full insert sequence. [AK031878]
A_52_P468537	0.578	0.966	1.156	1.094	2410003P15Rik	Mus musculus RIKEN cDNA 2410003P15 gene (2410003P15Rik), mRNA [NM_018888]
A_52_P468537	0.578	0.966	0.843	1.094	2410003P15Rik	Mus musculus RIKEN cDNA 2410003P15 gene (2410003P15Rik), mRNA [NM_018888]
A_52_P660765	1.369	0.834	1.11	0.258	2410003P15Rik	Mus musculus 10 days neonate skin cDNA, RIKEN full-length enriched library, clone:4732403A21 product:basic FGF repressed, Zic binding protein, full insert sequence [AK028574]
A_51_P325592	1.219	0.853	0.988	0.684	2410004B18Rik	Mus musculus RIKEN cDNA 2410004B18 gene (2410004B18Rik), mRNA [NM_025555]
A_51_P312952	1.385	1.635	0.924	1.232	2410004F06Rik	Mus musculus RIKEN cDNA 2410004F06 gene (2410004F06Rik), mRNA [NM_028034]
A_51_P249544	0.886	1.108	0.873	1.055	2410004L22Rik	Mus musculus RIKEN cDNA 2410004L22 gene (2410004L22Rik), mRNA [NM_029621]
A_51_P217415	0.649	0.876	1.084	1.38	2410004P03Rik	PREDICTED: Mus musculus RIKEN cDNA 2410004P03 gene, transcript variant 1 (2410004P03Rik), mRNA [XM_126830]
A_51_P512783	1.864	1.548	0.989	0.877	2410005O16Rik	Mus musculus RIKEN cDNA 2410005O16 gene (2410005O16Rik), mRNA [NM_025476]
A_51_P512783	1.864	1.548	1.152	0.877	2410005O16Rik	Mus musculus RIKEN cDNA 2410005O16 gene (2410005O16Rik), mRNA [NM_025476]
A_52_P620432	1.322	0.733	0.802	0.458	2410005O16Rik	Mus musculus 8 days embryo whole body cDNA, RIKEN full-length enriched library, clone:5730501K14 product:unclassifiable, full insert sequence. [AK019968]
A_52_P8361	0.915	0.799	1.224	0.861	2410006F04Rik	Mus musculus ES cells cDNA, RIKEN full-length enriched library, clone:2410006F04 product:unclassifiable, full insert sequence. [AK019107]
A_51_P135075	1.613	0.885	1.881	1.093	2410012M07Rik	Mus musculus ES cells cDNA, RIKEN full-length enriched library, clone:2410012M07 product:hypothetical protein, full insert sequence. [AK010476]
A_52_P223571	0.495	1.024	0.92	0.705	2410014A08Rik	Mus musculus RIKEN cDNA 2410014A08 gene (2410014A08Rik), mRNA [NM_175403]
A_52_P223571	0.495	1.024	0.605	0.705	2410014A08Rik	Mus musculus RIKEN cDNA 2410014A08 gene (2410014A08Rik), mRNA [NM_175403]
A_51_P292368	1.546	1.62	0.669	1.098	2410015B03Rik	Mus musculus RIKEN cDNA 2410015B03 gene (2410015B03Rik), mRNA [NM_028036]
A_51_P353386	0.56	0.848	0.629	1.037	2410015M20Rik	Mus musculus RIKEN cDNA 2410015M20 gene (2410015M20Rik), mRNA [NM_153152]
A_51_P158876	1.077	1.06	0.883	0.895	2410015N17Rik	Mus musculus RIKEN cDNA 2410015N17 gene (2410015N17Rik), mRNA [NM_023203]
A_51_P382732	0.949	0.971	0.573	0.767	2410016F19Rik	Mus musculus RIKEN cDNA 2410016F19 gene (2410016F19Rik), mRNA [NM_026113]
A_51_P382732	0.949	0.971	0.773	0.767	2410016F19Rik	Mus musculus RIKEN cDNA 2410016F19 gene (2410016F19Rik), mRNA [NM_026113]
A_51_P217430	0.912	1.213	0.709	0.727	2410016O06Rik	Mus musculus RIKEN cDNA 2410016O06 gene (2410016O06Rik), mRNA [NM_023633]
A_51_P350395	0.935	0.936	0.658	0.6	2410016O06Rik	Mus musculus 15 days embryo male testis cDNA, RIKEN full-length enriched library, clone:8030489M13 product:hypothetical Alanine-rich region/Treacher Collins syndrome protein Treacle containing protein, full insert sequence. [AK078791]
A_52_P439975	0.674	0.908	1.111	1.205	2410017I17Rik	Mus musculus ES cells cDNA, RIKEN full-length enriched library, clone:2410017I17 product:hypothetical protein, full insert sequence. [AK010524]
A_52_P356954	0.788	1.215	1.069	0.727	2410017P07Rik	Mus musculus RIKEN cDNA 2410017P07 gene (2410017P07Rik), mRNA [NM_026643]
A_52_P356954	0.788	1.215	1.013	0.727	2410017P07Rik	Mus musculus RIKEN cDNA 2410017P07 gene (2410017P07Rik), mRNA [NM_026643]
A_52_P356954	0.788	1.215	0.845	0.727	2410017P07Rik	Mus musculus RIKEN cDNA 2410017P07 gene (2410017P07Rik), mRNA [NM_026643]
A_51_P322989	1.691	1.549	0.92	0.847	2410017P09Rik	Mus musculus RIKEN cDNA 2410017P09 gene, mRNA (cDNA clone IMAGE:6836671), partial cds [BC067010]
A_52_P180726	0.334	0.464	1.114	1.49	2410018C17Rik	Mus musculus RIKEN cDNA 2410018C17 gene (2410018C17Rik), mRNA [NM_178390]
A_52_P180726	0.334	0.464	0.831	1.49	2410018C17Rik	Mus musculus RIKEN cDNA 2410018C17 gene (2410018C17Rik), mRNA [NM_178390]
A_52_P535782	1.668	1.899	1.565	0.852	2410018C20Rik	Mus musculus RIKEN cDNA 2410018C20 gene (2410018C20Rik), mRNA [NM_026423]
A_52_P535782	1.668	1.899	1.715	0.852	2410018C20Rik	Mus musculus RIKEN cDNA 2410018C20 gene (2410018C20Rik), mRNA [NM_026423]
A_52_P535782	1.668	1.899	1.683	0.852	2410018C20Rik	Mus musculus RIKEN cDNA 2410018C20 gene (2410018C20Rik), mRNA [NM_026423]
A_51_P423547	1.557	1.352	0.82	0.835	2410018G20Rik	Mus musculus RIKEN cDNA 2410018G20 gene (2410018G20Rik), mRNA [NM_029354]
A_52_P391757	1.519	1.38	1.009	0.629	2410018L13Rik	Mus musculus 10, 11 days embryo whole body cDNA, RIKEN full-length enriched library, clone:2810480C08 product:similar to KRUPPEL-RELATED ZINC FINGER PROTEIN F80-L [Mus musculus], full insert sequence. [AK013418]
A_51_P427232	0.879	0.998	1.271	1.284	2410018M08Rik	Mus musculus RIKEN cDNA 2410018M08 gene (2410018M08Rik), mRNA [NM_183088]
A_52_P559706	1.681	1.631	0.61	0.617	2410019A14Rik	Mus musculus 2 days neonate sympathetic ganglion cDNA, RIKEN full-length enriched library, clone:7120440F20 product:similar to Serologically defined breast cancer antigen NY-BR-75 (Fragment) [Homo sapiens], full insert sequence. [AK148729]
A_51_P431610	1.639	1.434	0.787	0.758	2410019A14Rik	Mus musculus ES cells cDNA, RIKEN full-length enriched library, clone:2410019A14 product:weakly similar to SEROLOGICALLY DEFINED BREAST CANCER ANTIGEN NY-BR-75 (FRAGMENT) [Homo sapiens], full insert sequence. [AK010555]
A_51_P357422	0.877	0.61	0.775	0.557	2410022L05Rik	Mus musculus RIKEN cDNA 2410022L05 gene (2410022L05Rik), mRNA [NM_025556]
A_51_P191893	2.116	1.999	1.312	1.06	2410022M11Rik	Mus musculus adult male corpora quadrigemina cDNA, RIKEN full-length enriched library, clone:B230307L01 product:hypothetical protein, full insert sequence. [AK163489]
A_51_P127800	0.684	0.734	0.614	0.663	2410024A21Rik	Mus musculus RIKEN cDNA 2410024A21 gene (2410024A21Rik), mRNA [NM_029654]
A_51_P173141	1.429	0.813	1.467	1.169	2410024N13Rik	Mus musculus ES cells cDNA, RIKEN full-length enriched library, clone:2410024N13 product:hypothetical protein, full insert sequence. [AK010586]
A_51_P363525	1.455	1.287	1.121	0.858	2410025L10Rik	Mus musculus RIKEN cDNA 2410025L10 gene (2410025L10Rik), mRNA [NM_028596]
A_51_P394387	1.108	1.119	1.125	0.807	2410042D21Rik	Mus musculus RIKEN cDNA 2410042D21 gene (2410042D21Rik), mRNA [NM_024254]
A_51_P394387	1.108	1.119	1.023	0.807	2410042D21Rik	Mus musculus RIKEN cDNA 2410042D21 gene (2410042D21Rik), mRNA [NM_024254]
A_51_P218910	1.624	1.487	1.011	0.925	2410066E13Rik	Mus musculus RIKEN cDNA 2410066E13 gene, mRNA (cDNA clone MGC:30499 IMAGE:4235651), complete cds. [BC042507]
A_51_P445487	0.992	0.535	1.13	0.91	2410066E13Rik	Mus musculus RIKEN cDNA 2410066E13 gene (2410066E13Rik), mRNA [NM_026629]
A_51_P445487	0.992	0.535	0.854	0.91	2410066E13Rik	Mus musculus RIKEN cDNA 2410066E13 gene (2410066E13Rik), mRNA [NM_026629]
A_51_P261999	0.984	1.616	1.065	2.02	2410075B13Rik	Mus musculus RIKEN cDNA 2410075B13 gene (2410075B13Rik), mRNA [NM_146059]
A_51_P444041	1.823	1.349	1.087	0.765	2410075D05Rik	Mus musculus RIKEN cDNA 2410075D05 gene (2410075D05Rik), mRNA [NM_028604]
A_52_P241582	1.475	1.256	1.2	1.056	2410075D05Rik	Mus musculus 13 days embryo head cDNA, RIKEN full-length enriched library, clone:3110045I18 product:similar to MDS024 [Homo sapiens], full insert sequence. [AK014181]
A_51_P318577	1.335	0.692	1.201	0.958	2410078J06Rik	PREDICTED: Mus musculus RIKEN cDNA 2410078J06 gene, transcript variant 1 (2410078J06Rik), mRNA [XM_356960]
A_51_P435817	1.637	1.062	1.503	1.048	2410081M15Rik	Mus musculus RIKEN cDNA 2410081M15 gene (2410081M15Rik), mRNA [NM_028603]
A_52_P194851	0.571	0.97	1.016	1.51	2410089E03Rik	Mus musculus RIKEN cDNA 2410089E03 gene, mRNA (cDNA clone IMAGE:6824838), complete cds. [BC058107]
A_52_P194851	0.571	0.97	1.384	1.51	2410089E03Rik	Mus musculus RIKEN cDNA 2410089E03 gene, mRNA (cDNA clone IMAGE:6824838), complete cds. [BC058107]
A_52_P180826	1.459	1.493	1.014	0.994	2410091C18Rik	Mus musculus RIKEN cDNA 2410091C18 gene (2410091C18Rik), transcript variant 2, mRNA [NM_144760]
A_52_P406459	0.254	0.625	0.469	1.261	2410091C18Rik	Mus musculus RIKEN cDNA 2410091C18 gene (2410091C18Rik), transcript variant 1, mRNA [NM_028611]
A_51_P177583	1.02	1.276	0.624	0.755	2410104I19Rik	Mus musculus RIKEN cDNA 2410104I19 gene (2410104I19Rik), transcript variant 2, mRNA [NM_133691]
A_52_P96571	0.585	0.672	0.897	1.46	2410104I19Rik	Mus musculus 10, 11 days embryo whole body cDNA, RIKEN full-length enriched library, clone:2810454F19 product:hypothetical protein, full insert sequence. [AK013342]
A_52_P96571	0.585	0.672	1.129	1.46	2410104I19Rik	Mus musculus 10, 11 days embryo whole body cDNA, RIKEN full-length enriched library, clone:2810454F19 product:hypothetical protein, full insert sequence. [AK013342]
A_52_P488501	1.01	1.35	0.877	1.221	2410116G06Rik	Mus musculus RIKEN cDNA 2410116G06 gene (2410116G06Rik), mRNA [NM_026630]
A_51_P191564	0.833	0.758	0.611	1.471	2410127E18Rik	Mus musculus RIKEN cDNA 2410127E18 gene (2410127E18Rik), mRNA [NM_029742]
A_51_P191564	0.833	0.758	0.644	1.471	2410127E18Rik	Mus musculus RIKEN cDNA 2410127E18 gene (2410127E18Rik), mRNA [NM_029742]
A_51_P191564	0.833	0.758	0.929	1.471	2410127E18Rik	Mus musculus RIKEN cDNA 2410127E18 gene (2410127E18Rik), mRNA [NM_029742]
A_51_P191564	0.833	0.758	2.021	1.471	2410127E18Rik	Mus musculus RIKEN cDNA 2410127E18 gene (2410127E18Rik), mRNA [NM_029742]
A_51_P154235	1.732	1.316	1.208	0.82	2410127L17Rik	Mus musculus RIKEN cDNA 2410127L17 gene (2410127L17Rik), mRNA [NM_026120]
A_52_P644972	1.316	1.325	1.322	0.974	2410129H14Rik	Mus musculus RIKEN cDNA 2410129H14 gene (2410129H14Rik), mRNA [NM_175245]
A_52_P644972	1.316	1.325	1.162	0.974	2410129H14Rik	Mus musculus RIKEN cDNA 2410129H14 gene (2410129H14Rik), mRNA [NM_175245]
A_51_P337598	0.632	0.841	0.781	1.358	2410131K14Rik	PREDICTED: Mus musculus RIKEN cDNA 2410131K14 gene (2410131K14Rik), mRNA [XM_485677]
A_52_P160397	1.045	0.88	1.323	1.03	2410137M14Rik	Mus musculus RIKEN cDNA 2410137M14 gene (2410137M14Rik), mRNA [NM_029747]
A_52_P219741	1.588	1.173	1.023	0.749	2410141K09Rik	Mus musculus RIKEN cDNA 2410141K09 gene (2410141K09Rik), mRNA [NM_183119]
A_51_P295594	1.103	0.769	1.243	1.008	2410146L05Rik	Mus musculus RIKEN cDNA 2410146L05 gene (2410146L05Rik), mRNA [NM_026480]
A_51_P453715	1.188	1.104	0.897	0.896	2410166I05Rik	Mus musculus RIKEN cDNA 2410166I05 gene (2410166I05Rik), mRNA [NM_029759]
A_51_P453715	1.188	1.104	1.009	0.896	2410166I05Rik	Mus musculus RIKEN cDNA 2410166I05 gene (2410166I05Rik), mRNA [NM_029759]
A_51_P281384	0.482	0.919	0.664	0.99	2410187C16Rik	Mus musculus RIKEN cDNA 2410187C16 gene (2410187C16Rik), mRNA [NM_029734]
A_51_P257119	1.947	1.097	1.36	0.859	2410193C02Rik	Mus musculus 0 day neonate thymus cDNA, RIKEN full-length enriched library, clone:A430109M17 product:hypothetical Sodium bile acid symporter containing protein, full insert sequence. [AK079901]
A_52_P411655	0.461	0.64	0.618	0.908	2500001K11Rik	Mus musculus RIKEN cDNA 2500001K11 gene (2500001K11Rik), mRNA [NM_146103]
A_52_P159951	0.657	0.623	0.756	1.214	2500002G23Rik	PREDICTED: Mus musculus RIKEN cDNA 2500002G23 gene, transcript variant 8 (2500002G23Rik), mRNA [XM_982789]
A_52_P159951	0.657	0.623	1.197	1.214	2500002G23Rik	PREDICTED: Mus musculus RIKEN cDNA 2500002G23 gene, transcript variant 8 (2500002G23Rik), mRNA [XM_982789]
A_51_P143915	1.521	1.679	1.105	0.897	2500002L14Rik	Mus musculus RIKEN cDNA 2500002L14 gene (2500002L14Rik), mRNA [NM_025607]
A_51_P314339	1.188	1.173	1.045	0.742	2500003M10Rik	Mus musculus RIKEN cDNA 2500003M10 gene (2500003M10Rik), mRNA [NM_023215]
A_51_P314339	1.188	1.173	0.922	0.742	2500003M10Rik	Mus musculus RIKEN cDNA 2500003M10 gene (2500003M10Rik), mRNA [NM_023215]
A_52_P684130	1.154	1.02	1.075	0.985	2510002D24Rik	Mus musculus RIKEN cDNA 2510002D24 gene (2510002D24Rik), mRNA [NM_001033164]
A_51_P296975	2.609	1.683	0.91	0.771	2510003E04Rik	Mus musculus adult male urinary bladder cDNA, RIKEN full-length enriched library, clone:9530082M04 product:hypothetical Cysteine-rich region containing protein, full insert sequence. [AK035659]
A_52_P45606	0.248	0.642	1.255	2.871	2510003E04Rik	Mus musculus RIKEN cDNA 2510003E04 gene (2510003E04Rik), mRNA [NM_028197]
A_52_P45606	0.248	0.642	0.699	2.871	2510003E04Rik	Mus musculus RIKEN cDNA 2510003E04 gene (2510003E04Rik), mRNA [NM_028197]
A_51_P376149	1.3	1.082	1.341	0.872	2510005D08Rik	Mus musculus RIKEN cDNA 2510005D08 gene (2510005D08Rik), mRNA [NM_026526]
A_52_P478339	1.124	0.916	1.244	0.929	2510006C20Rik	Mus musculus RIKEN cDNA 2510006C20 gene (2510006C20Rik), mRNA [NM_026527]
A_51_P392529	0.712	0.995	0.864	1.192	2510006D16Rik	Mus musculus RIKEN cDNA 2510006D16 gene (2510006D16Rik), mRNA [NM_029748]
A_52_P94521	0.445	0.544	0.784	0.588	2510009E07Rik	Mus musculus RIKEN cDNA 2510009E07 gene (2510009E07Rik), mRNA [NM_001001881]
A_52_P482849	0.32	0.872	0.932	1.601	2510012J08Rik	PREDICTED: Mus musculus RIKEN cDNA 2510012J08 gene, transcript variant 1 (2510012J08Rik), mRNA [XM_618787]
A_52_P482849	0.32	0.872	0.7	1.601	2510012J08Rik	PREDICTED: Mus musculus RIKEN cDNA 2510012J08 gene, transcript variant 1 (2510012J08Rik), mRNA [XM_618787]
A_51_P170894	1.44	0.945	1.28	0.796	2510017J16Rik	Mus musculus 13 days embryo liver cDNA, RIKEN full-length enriched library, clone:2510017F07 product:RIKEN cDNA 2510017J16 gene, full insert sequence. [AK010976]
A_51_P507471	0.857	0.897	0.887	0.941	2510022D24Rik	Mus musculus 13 days embryo liver cDNA, RIKEN full-length enriched library, clone:2510022D24 product:unclassifiable, full insert sequence. [AK010990]
A_52_P255724	0.801	0.463	1.386	0.638	2510022D24Rik	Mus musculus 13 days embryo heart cDNA, RIKEN full-length enriched library, clone:D330041H20 product:hypothetical Maf-like protein containing protein, full insert sequence [AK084779]
A_51_P191601	1.265	1.173	0.731	0.684	2510039O18Rik	Mus musculus RIKEN cDNA 2510039O18 gene (2510039O18Rik), mRNA [NM_029841]
A_52_P96748	2.056	0.748	1.356	0.462	2510042P03Rik	Mus musculus 13 days embryo liver cDNA, RIKEN full-length enriched library, clone:2510042P03 product:4930506L13RIK PROTEIN homolog [Mus musculus], full insert sequence. [AK011097]
A_52_P96748	2.056	0.748	1.411	0.462	2510042P03Rik	Mus musculus 13 days embryo liver cDNA, RIKEN full-length enriched library, clone:2510042P03 product:4930506L13RIK PROTEIN homolog [Mus musculus], full insert sequence. [AK011097]
A_51_P378932	1.856	1.248	0.931	0.612	2510048L02Rik	Mus musculus RIKEN cDNA 2510048L02 gene (2510048L02Rik), mRNA [NM_025977]
A_51_P378932	1.856	1.248	0.7	0.612	2510048L02Rik	Mus musculus RIKEN cDNA 2510048L02 gene (2510048L02Rik), mRNA [NM_025977]
A_52_P549977	0.241	0.758	1.252	0.793	2510049I19Rik	Mus musculus RIKEN cDNA 2510049I19 gene (2510049I19Rik), mRNA [NM_026455]
A_52_P549977	0.241	0.758	0.283	0.793	2510049I19Rik	Mus musculus RIKEN cDNA 2510049I19 gene (2510049I19Rik), mRNA [NM_026455]
A_52_P512427	1.379	1.058	1.027	0.732	2510049J12Rik	PREDICTED: Mus musculus RIKEN cDNA 2510049J12 gene, transcript variant 1 (2510049J12Rik), mRNA [XM_132808]
A_52_P152412	1.197	1.213	1.288	0.531	2600001A11Rik	Mus musculus RIKEN cDNA 2600001A11 gene, mRNA (cDNA clone IMAGE:4501749), complete cds. [BC055860]
A_51_P358817	0.277	0.878	9.572	7.671	2600001B17Rik	Mus musculus bone marrow macrophage cDNA, RIKEN full-length enriched library, clone:I830025I02 product:hypothetical protein, full insert sequence [AK151118]
A_52_P407871	0.686	0.763	0.704	0.899	2600001B17Rik	Mus musculus RIKEN cDNA 2600001B17 gene (2600001B17Rik), mRNA [NM_172947]
A_52_P656516	0.73	0.866	1.255	0.77	2600003E23Rik	Mus musculus RIKEN cDNA 2600003E23 gene (2600003E23Rik), mRNA [NM_027373]
A_52_P656516	0.73	0.866	1.129	0.77	2600003E23Rik	Mus musculus RIKEN cDNA 2600003E23 gene (2600003E23Rik), mRNA [NM_027373]
A_52_P656516	0.73	0.866	1.004	0.77	2600003E23Rik	Mus musculus RIKEN cDNA 2600003E23 gene (2600003E23Rik), mRNA [NM_027373]
A_52_P574214	1.261	1.38	1.108	0.823	2600005C20Rik	Mus musculus RIKEN cDNA 2600005C20 gene (2600005C20Rik), mRNA [NM_028244]
A_52_P574214	1.261	1.38	0.699	0.823	2600005C20Rik	Mus musculus RIKEN cDNA 2600005C20 gene (2600005C20Rik), mRNA [NM_028244]
A_52_P644790	0.483	0.694	0.744	1.369	2600005C20Rik	Mus musculus 9 days embryo whole body cDNA, RIKEN full-length enriched library, clone:D030064A17 product:hypothetical protein, full insert sequence. [AK083675]
A_52_P644790	0.483	0.694	1.541	1.369	2600005C20Rik	Mus musculus 9 days embryo whole body cDNA, RIKEN full-length enriched library, clone:D030064A17 product:hypothetical protein, full insert sequence. [AK083675]
A_51_P487913	0.927	0.721	0.958	1.037	2600006K01Rik	Mus musculus 10 days embryo whole body cDNA, RIKEN full-length enriched library, clone:2600006K01 product:hypothetical Lipocalin-related protein and Bos/Can/Equ allergen containing protein, full insert sequence. [AK011165]
A_51_P257156	0.509	0.898	0.694	0.907	2600009E05Rik	Mus musculus RIKEN cDNA 2600009E05 gene (2600009E05Rik), mRNA [NM_029832]
A_51_P257156	0.509	0.898	0.478	0.907	2600009E05Rik	Mus musculus RIKEN cDNA 2600009E05 gene (2600009E05Rik), mRNA [NM_029832]
A_51_P225793	1.33	1.066	0.918	0.792	2600010E01Rik	Mus musculus RIKEN cDNA 2600010E01 gene (2600010E01Rik), mRNA [NM_175181]
A_51_P486008	1.821	1.536	0.988	0.803	2600011C06Rik	Mus musculus 12 days embryo eyeball cDNA, RIKEN full-length enriched library, clone:D230046N10 product:S164 (Fragment) homolog [Homo sapiens], full insert sequence. [AK142132]
A_51_P470672	2.23	1.483	1.292	0.762	2600011C06Rik	Mus musculus RIKEN cDNA 2600011C06 gene, mRNA (cDNA clone IMAGE:30111354), complete cds. [BC066150]
A_52_P448578	1.62	1.245	1.117	0.75	2600011C06Rik	PREDICTED: Mus musculus RIKEN cDNA 2600011C06 gene, transcript variant 9 (2600011C06Rik), mRNA [XM_899951]
A_52_P259425	0.48	0.458	0.793	1.44	2600011C06Rik	Mus musculus RIKEN cDNA 2600011C06 gene, mRNA (cDNA clone IMAGE:4218967), complete cds. [BC010792]
A_52_P713932	2.189	1.76	1.157	0.991	2600014E21Rik	Mus musculus 10 days embryo whole body cDNA, RIKEN full-length enriched library, clone:2600014E21 product:unclassifiable, full insert sequence. [AK011210]
A_51_P238734	0.274	0.499	0.709	1.416	2600014M03Rik	Mus musculus RIKEN cDNA 2600014M03 gene (2600014M03Rik), mRNA [NM_178620]
A_52_P32453	1.734	1.132	0.913	0.61	2600015P10Rik	Mus musculus 10 days embryo whole body cDNA, RIKEN full-length enriched library, clone:2600015P10 product:unclassifiable, full insert sequence. [AK011222]
A_51_P216268	1.232	1.287	1.031	0.755	2610001A08Rik	Mus musculus 10 days embryo whole body cDNA, RIKEN full-length enriched library, clone:2610001A08 product:unclassifiable, full insert sequence. [AK011250]
A_52_P121051	1.026	0.945	0.942	0.764	2610001J05Rik	Mus musculus RIKEN cDNA 2610001J05 gene (2610001J05Rik), mRNA [NM_183258]
A_52_P199776	1.429	0.75	0.905	0.422	2610002F03Rik	Mus musculus RIKEN cDNA 2610002F03 gene, mRNA (cDNA clone IMAGE:5324476) [BC046478]
A_52_P539361	1.182	1.205	0.652	0.644	2610002J02Rik	Mus musculus RIKEN cDNA 2610002J02 gene (2610002J02Rik), mRNA [NM_001033134]
A_51_P100099	0.941	1.065	0.745	0.76	2610002J23Rik	Mus musculus 10 days embryo whole body cDNA, RIKEN full-length enriched library, clone:2610002J23 product:unclassifiable, full insert sequence [AK011292]
A_52_P445622	1.88	1.522	0.953	0.59	2610002M06Rik	Mus musculus RIKEN cDNA 2610002M06 gene (2610002M06Rik), mRNA [NM_025921]
A_51_P434776	0.626	0.933	0.89	0.878	2610003J06Rik	Mus musculus RIKEN cDNA 2610003J06 gene (2610003J06Rik), mRNA [NM_028101]
A_52_P425634	1.519	1.544	1.391	1.225	2610005L07Rik	Mus musculus RIKEN cDNA 2610005L07 gene, mRNA (cDNA clone IMAGE:6408736), containing frame-shift errors [BC086760]
A_52_P640152	0.928	0.779	0.784	0.852	2610005L07Rik	Mus musculus adult male medulla oblongata cDNA, RIKEN full-length enriched library, clone:6330508J08 product:unclassifiable, full insert sequence [AK134636]
A_52_P7105	1.421	0.742	0.65	0.817	2610005L07Rik	Mus musculus RIKEN cDNA 2610005L07 gene (2610005L07Rik), mRNA [NM_001033456]
A_52_P7105	1.421	0.742	0.975	0.817	2610005L07Rik	Mus musculus RIKEN cDNA 2610005L07 gene (2610005L07Rik), mRNA [NM_001033456]
A_52_P922200	0.759	1.117	1.04	1.325	2610007B07Rik	Mus musculus 10 days embryo whole body cDNA, RIKEN full-length enriched library, clone:2610007B07 product:unclassifiable, full insert sequence. [AK011331]
A_52_P161087	1.397	1.131	1.007	0.722	2610008E11Rik	Mus musculus RIKEN cDNA 2610008E11 gene (2610008E11Rik), mRNA [NM_001004362]
A_51_P389779	0.876	1.063	0.733	2.47	2610009E16Rik	Mus musculus RIKEN cDNA 2610009E16 gene (2610009E16Rik), mRNA [NM_026988]
A_51_P389779	0.876	1.063	1.566	2.47	2610009E16Rik	Mus musculus RIKEN cDNA 2610009E16 gene (2610009E16Rik), mRNA [NM_026988]
A_51_P158161	1.083	1.16	0.711	0.818	2610012O22Rik	Mus musculus RIKEN cDNA 2610012O22 gene (2610012O22Rik), mRNA [NM_023536]
A_52_P142390	1.421	1.31	0.824	0.636	2610015P09Rik	PREDICTED: Mus musculus RIKEN cDNA 2610015P09 gene (2610015P09Rik), mRNA [XM_001000203]
A_52_P681495	1.343	1.621	1.285	1.671	2610016C23Rik	Mus musculus RIKEN cDNA 2610016C23 gene (2610016C23Rik), mRNA [NM_027930]
A_51_P145171	0.73	0.558	1.239	0.605	2610018G03Rik	Mus musculus RIKEN cDNA 2610018G03 gene (2610018G03Rik), mRNA [NM_133729]
A_51_P326854	1.604	0.921	0.679	0.84	2610018I03Rik	Mus musculus ES cells cDNA, RIKEN full-length enriched library, clone:C330015A02 product:hypothetical beta-Lactamase/D-ala carboxypeptidase structure containing protein, full insert sequence. [AK049229]
A_51_P326854	1.604	0.921	0.872	0.84	2610018I03Rik	Mus musculus ES cells cDNA, RIKEN full-length enriched library, clone:C330015A02 product:hypothetical beta-Lactamase/D-ala carboxypeptidase structure containing protein, full insert sequence. [AK049229]
A_51_P413122	1.197	1.248	0.906	0.925	2610019A05Rik	Mus musculus RIKEN cDNA 2610019A05 gene (2610019A05Rik), mRNA [NM_028126]
A_52_P201655	0.957	0.981	1.049	0.975	2610019A05Rik	Mus musculus 13 days embryo male testis cDNA, RIKEN full-length enriched library, clone:6030496C07 product:unclassifiable, full insert sequence. [AK031715]
A_51_P214470	0.863	0.973	0.816	1.076	2610019F03Rik	Mus musculus RIKEN cDNA 2610019F03 gene (2610019F03Rik), mRNA [NM_173744]
A_52_P161400	0.991	0.813	0.906	0.69	2610019P18Rik	Mus musculus RIKEN cDNA 2610019P18 gene (2610019P18Rik), mRNA [NM_178612]
A_52_P161400	0.991	0.813	0.792	0.69	2610019P18Rik	Mus musculus RIKEN cDNA 2610019P18 gene (2610019P18Rik), mRNA [NM_178612]
A_52_P273748	0.632	1.013	0.895	1.111	2610020C11Rik	Mus musculus RIKEN cDNA 2610020C11 gene (2610020C11Rik), mRNA [NM_028130]
A_52_P273748	0.632	1.013	1.176	1.111	2610020C11Rik	Mus musculus RIKEN cDNA 2610020C11 gene (2610020C11Rik), mRNA [NM_028130]
A_51_P439156	0.849	0.818	0.845	0.887	2610020C11Rik	Mus musculus mRNA for mszf12, partial cds. [AB010313]
A_52_P408647	0.768	0.795	1.792	0.815	2610020C11Rik	Mus musculus 12 days embryo spinal ganglion cDNA, RIKEN full-length enriched library, clone:D130023C19 product:similar to KRUEPPEL-TYPE ZINC FINGER PROTEIN (FRAGMENT) [Homo sapiens], full insert sequence. [AK083851]
A_51_P416846	1.21	0.767	1.691	0.816	2610020H08Rik	Mus musculus RIKEN cDNA 2610020H08 gene (2610020H08Rik), transcript variant 2, mRNA [NM_028129]
A_51_P159746	1.535	1.166	1.049	0.809	2610020O08Rik	Mus musculus RIKEN cDNA 2610020O08 gene (2610020O08Rik), mRNA [NM_025937]
A_51_P159746	1.535	1.166	0.986	0.809	2610020O08Rik	Mus musculus RIKEN cDNA 2610020O08 gene (2610020O08Rik), mRNA [NM_025937]
A_51_P214423	1.303	1.331	1.103	0.914	2610024B07Rik	Mus musculus RIKEN cDNA 2610024B07 gene, mRNA (cDNA clone IMAGE:6312095), partial cds. [BC049153]
A_51_P473633	0.079	0.351	0.76	3.413	2610024B07Rik	Mus musculus adult male corpora quadrigemina cDNA, RIKEN full-length enriched library, clone:B230114H05 product:hypothetical protein, full insert sequence. [AK045406]
A_51_P375698	1.321	1.322	1.044	0.782	2610024E20Rik	Mus musculus RIKEN cDNA 2610024E20 gene, mRNA (cDNA clone IMAGE:4951363), complete cds. [BC029030]
A_52_P683306	0.769	0.909	0.828	1.1	2610024E20Rik	Mus musculus RIKEN cDNA 2610024E20 gene (2610024E20Rik), mRNA [NM_146084]
A_52_P683306	0.769	0.909	0.556	1.1	2610024E20Rik	Mus musculus RIKEN cDNA 2610024E20 gene (2610024E20Rik), mRNA [NM_146084]
A_51_P472488	0.728	0.952	0.678	0.82	2610024G14Rik	Mus musculus RIKEN cDNA 2610024G14 gene (2610024G14Rik), mRNA [NM_019836]
A_52_P678056	0.771	0.788	1.059	0.935	2610027C15Rik	Mus musculus RIKEN cDNA 2610027C15 gene (2610027C15Rik), mRNA [NM_172145]
A_52_P678056	0.771	0.788	0.937	0.935	2610027C15Rik	Mus musculus RIKEN cDNA 2610027C15 gene (2610027C15Rik), mRNA [NM_172145]
A_51_P515137	1.629	1.536	1.143	0.93	2610027H17Rik	Mus musculus 10 days embryo whole body cDNA, RIKEN full-length enriched library, clone:2610027H17 product:unclassifiable, full insert sequence. [AK011567]
A_51_P512765	1.27	1.686	0.76	0.902	2610027L16Rik	Mus musculus RIKEN cDNA 2610027L16 gene (2610027L16Rik), mRNA [NM_026403]
A_52_P641316	0.747	1.049	1.103	0.87	2610028A01Rik	Mus musculus RIKEN cDNA 2610028A01 gene (2610028A01Rik), mRNA [NM_028228]
A_52_P641316	0.747	1.049	1.032	0.87	2610028A01Rik	Mus musculus RIKEN cDNA 2610028A01 gene (2610028A01Rik), mRNA [NM_028228]
A_51_P436386	1.788	1.5	1.172	0.826	2610028H07Rik	Mus musculus RIKEN cDNA 2610028H07 gene, mRNA (cDNA clone MGC:7055 IMAGE:3156574), complete cds. [BC006738]
A_52_P543792	0.464	0.919	0.728	1.289	2610028H07Rik	Mus musculus RIKEN cDNA 2610028H07 gene (2610028H07Rik), mRNA [NM_175143]
A_51_P360122	1.445	1.04	0.88	0.853	2610028H24Rik	Mus musculus RIKEN cDNA 2610028H24 gene (2610028H24Rik), mRNA [NM_029816]
A_52_P593861	1.824	1.711	1.009	1.101	2610029G23Rik	Mus musculus adult male testis cDNA, RIKEN full-length enriched library, clone:4930540E17 product:HSPC245 homolog, full insert sequence. [AK076889]
A_51_P495171	1.306	1.226	1.12	0.868	2610029G23Rik	Mus musculus RIKEN cDNA 2610029G23 gene (2610029G23Rik), mRNA [NM_026312]
A_51_P358243	1.077	1.267	0.792	0.947	2610029I01Rik	Mus musculus NOD-derived CD11c +ve dendritic cells cDNA, RIKEN full-length enriched library, clone:F630109L08 product:hypothetical Rhodanese-like/Rhodanese domain profile/Thiosulfate sulfurtransferase containing protein, full insert sequence. [AK154853]
A_51_P358243	1.077	1.267	0.848	0.947	2610029I01Rik	Mus musculus NOD-derived CD11c +ve dendritic cells cDNA, RIKEN full-length enriched library, clone:F630109L08 product:hypothetical Rhodanese-like/Rhodanese domain profile/Thiosulfate sulfurtransferase containing protein, full insert sequence. [AK154853]
A_51_P240329	1.643	1.167	1.248	0.874	2610030H06Rik	PREDICTED: Mus musculus RIKEN cDNA 2610030H06 gene, transcript variant 3 (2610030H06Rik), mRNA [XM_898828]
A_51_P240329	1.643	1.167	1.431	0.874	2610030H06Rik	PREDICTED: Mus musculus RIKEN cDNA 2610030H06 gene, transcript variant 3 (2610030H06Rik), mRNA [XM_898828]
A_52_P224373	1.216	1.096	0.976	0.987	2610030H06Rik	Mus musculus RIKEN cDNA 2610030H06 gene, mRNA (cDNA clone IMAGE:4035671), complete cds. [BC028317]
A_52_P665393	1.76	1.281	1.517	0.888	2610030P05Rik	Mus musculus 10 days embryo whole body cDNA, RIKEN full-length enriched library, clone:2610030P05 product:unclassifiable, full insert sequence. [AK011638]
A_51_P246705	0.692	1.37	0.55	1.058	2610033H07Rik	Mus musculus RIKEN cDNA 2610033H07 gene (2610033H07Rik), mRNA [NM_029278]
A_51_P246705	0.692	1.37	0.774	1.058	2610033H07Rik	Mus musculus RIKEN cDNA 2610033H07 gene (2610033H07Rik), mRNA [NM_029278]
A_52_P615010	0.737	0.84	0.96	1.132	2610034B18Rik	Mus musculus RIKEN cDNA 2610034B18 gene (2610034B18Rik), mRNA [NM_027420]
A_51_P443819	1.407	0.765	1.192	1.019	2610034M16Rik	Mus musculus RIKEN cDNA 2610034M16 gene, mRNA (cDNA clone IMAGE:5363112), complete cds. [BC024774]
A_51_P312217	1.64	1.24	1.101	0.67	2610034N15Rik	Mus musculus cDNA clone IMAGE:30551317 [BC089370]
A_52_P83193	1.147	0.89	1.105	0.755	2610034N15Rik	Mus musculus 10 days embryo whole body cDNA, RIKEN full-length enriched library, clone:2610034N15 product:unclassifiable, full insert sequence. [AK011675]
A_52_P1050539	0.909	0.867	0.863	0.75	2610034N15Rik	PREDICTED: Mus musculus RIKEN cDNA 2610034N15 gene (2610034N15Rik), mRNA [XM_987115]
A_52_P483269	1.211	1.358	1.077	1.288	2610034P21Rik	Mus musculus 0 day neonate head cDNA, RIKEN full-length enriched library, clone:4832416J02 product:unclassifiable, full insert sequence [AK029299]
A_52_P544560	1.629	0.884	0.878	0.516	2610034P21Rik	PREDICTED: Mus musculus RIKEN cDNA 2610034P21 gene (2610034P21Rik), mRNA [XM_991082]
A_52_P237652	2.996	4.833	0.449	0.763	2610035D17Rik	Mus musculus 13 days embryo forelimb cDNA, RIKEN full-length enriched library, clone:5930429B03 product:unclassifiable, full insert sequence [AK031204]
A_52_P344427	1.115	1.472	1.485	1.738	2610036A22Rik	Mus musculus 10 days embryo whole body cDNA, RIKEN full-length enriched library, clone:2610036A22 product:weakly similar to BC39498_3 [Homo sapiens], full insert sequence. [AK011687]
A_52_P24382	1.611	1.362	1.111	0.812	2610036D13Rik	Mus musculus RIKEN cDNA 2610036D13 gene (2610036D13Rik), mRNA [NM_029282]
A_52_P65077	1.532	0.975	0.732	0.759	2610036F08Rik	Mus musculus 13 days embryo heart cDNA, RIKEN full-length enriched library, clone:D330020F13 product:similar to MSZF28 (FRAGMENT) [Mus musculus], full insert sequence [AK052282]
A_52_P609024	1.769	1.738	0.995	0.724	2610036L11Rik	Mus musculus 7 days embryo whole body cDNA, RIKEN full-length enriched library, clone:C430014K24 product:hypothetical Histone-fold containing protein, full insert sequence. [AK141272]
A_52_P609024	1.769	1.738	8.104	0.724	2610036L11Rik	Mus musculus 7 days embryo whole body cDNA, RIKEN full-length enriched library, clone:C430014K24 product:hypothetical Histone-fold containing protein, full insert sequence. [AK141272]
A_52_P190339	1.306	1.205	1.103	0.635	2610039C10Rik	Mus musculus RIKEN cDNA 2610039C10 gene (2610039C10Rik), mRNA [NM_025642]
A_52_P190339	1.306	1.205	0.761	0.635	2610039C10Rik	Mus musculus RIKEN cDNA 2610039C10 gene (2610039C10Rik), mRNA [NM_025642]
A_51_P250807	1.073	1.013	1.055	1.396	2610039E05Rik	Mus musculus RIKEN cDNA 2610039E05 gene (2610039E05Rik), mRNA [NM_030176]
A_52_P386075	1.547	1.248	0.925	0.622	2610042L04Rik	Mus musculus 12 days embryo spinal ganglion cDNA, RIKEN full-length enriched library, clone:D130083G05 product:hypothetical protein, full insert sequence. [AK084071]
A_52_P342836	0.724	0.791	0.547	0.486	2610042L04Rik	Mus musculus RIKEN cDNA 2610042L04 gene (2610042L04Rik), mRNA [NM_001024713]
A_52_P160057	0.524	0.493	0.948	0.644	2610042L04Rik	Mus musculus RIKEN cDNA 2610042L04 gene, mRNA (cDNA clone IMAGE:6853167) [BC096548]
A_51_P421182	1.108	0.988	0.8	0.764	2610042O14Rik	Mus musculus RIKEN cDNA 2610042O14 gene (2610042O14Rik), mRNA [NM_025575]
A_51_P421182	1.108	0.988	0.77	0.764	2610042O14Rik	Mus musculus RIKEN cDNA 2610042O14 gene (2610042O14Rik), mRNA [NM_025575]
A_51_P290521	1.827	0.945	1.167	0.52	2610044O15Rik	Mus musculus RIKEN cDNA 2610044O15 gene (2610044O15Rik), mRNA [NM_153780]
A_51_P290521	1.827	0.945	1.473	0.52	2610044O15Rik	Mus musculus RIKEN cDNA 2610044O15 gene (2610044O15Rik), mRNA [NM_153780]
A_51_P403704	1.049	0.703	1.271	0.985	2610100L16Rik	Mus musculus 10 days embryo whole body cDNA, RIKEN full-length enriched library, clone:2610100L16 product:hypothetical protein, full insert sequence. [AK011787]
A_51_P446192	1.363	1.268	0.802	0.743	2610101J03Rik	Mus musculus adult male brain cDNA, RIKEN full-length enriched library, clone:3526405N02 product:Hypothetical lysine-rich region containing protein (Fragment), full insert sequence. [AK132230]
A_51_P446192	1.363	1.268	0.828	0.743	2610101J03Rik	Mus musculus adult male brain cDNA, RIKEN full-length enriched library, clone:3526405N02 product:Hypothetical lysine-rich region containing protein (Fragment), full insert sequence. [AK132230]
A_52_P84302	1.019	1.17	0.882	0.984	2610101J03Rik	Mus musculus RIKEN cDNA 2610101J03 gene, mRNA (cDNA clone IMAGE:1529010), complete cds. [BC032932]
A_52_P260126	1.038	1.124	1.063	0.731	2610101N10Rik	Mus musculus RIKEN cDNA 2610101N10 gene (2610101N10Rik), mRNA [NM_026476]
A_52_P260126	1.038	1.124	0.735	0.731	2610101N10Rik	Mus musculus RIKEN cDNA 2610101N10 gene (2610101N10Rik), mRNA [NM_026476]
A_51_P302488	0.851	0.256	1.117	0.865	2610109H07Rik	Mus musculus RIKEN cDNA 2610109H07 gene (2610109H07Rik), mRNA [NM_027426]
A_51_P302488	0.851	0.256	0.807	0.865	2610109H07Rik	Mus musculus RIKEN cDNA 2610109H07 gene (2610109H07Rik), mRNA [NM_027426]
A_52_P176619	0.797	0.642	0.91	0.992	2610110G12Rik	Mus musculus 17 days embryo head cDNA, RIKEN full-length enriched library, clone:3300002K08 product:hypothetical Acyl-CoA N-acyltransferases (Nat) structure containing protein, full insert sequence. [AK028297]
A_52_P480266	0.311	0.46	1.314	1.046	2610110G12Rik	Mus musculus RIKEN cDNA 2610110G12 gene (2610110G12Rik), mRNA [NM_028476]
A_52_P480266	0.311	0.46	1.031	1.046	2610110G12Rik	Mus musculus RIKEN cDNA 2610110G12 gene (2610110G12Rik), mRNA [NM_028476]
A_52_P670978	0.355	0.443	0.519	0.765	2610200G18Rik	Mus musculus adult male tongue cDNA, RIKEN full-length enriched library, clone:2310016I08 product:unclassifiable, full insert sequence [AK009389]
A_52_P225370	1.921	1.757	1.078	0.915	2610201A13Rik	Mus musculus 10 days embryo whole body cDNA, RIKEN full-length enriched library, clone:2610201A13 product:unclassifiable, full insert sequence. [AK011855]
A_51_P268748	1.378	0.886	0.969	0.755	2610203C20Rik	Mus musculus RIKEN cDNA 2610203C20 gene (2610203C20Rik), mRNA [NM_001033153]
A_51_P233320	0.557	0.342	1.181	0.469	2610203C22Rik	Mus musculus 10 days embryo whole body cDNA, RIKEN full-length enriched library, clone:2610203C22 product:unclassifiable, full insert sequence. [AK011866]
A_52_P625277	2.741	2.817	0.876	0.983	2610203E10Rik	Mus musculus RIKEN cDNA 2610203E10 gene (2610203E10Rik), mRNA [NM_183220]
A_52_P330766	2.185	1.788	1.144	0.82	2610204K14Rik	Mus musculus RIKEN cDNA 2610204K14 gene (2610204K14Rik), mRNA [NM_025997]
A_52_P330766	2.185	1.788	0.699	0.82	2610204K14Rik	Mus musculus RIKEN cDNA 2610204K14 gene (2610204K14Rik), mRNA [NM_025997]
A_52_P330766	2.185	1.788	1.056	0.82	2610204K14Rik	Mus musculus RIKEN cDNA 2610204K14 gene (2610204K14Rik), mRNA [NM_025997]
A_51_P377051	1.29	1.184	0.923	0.751	2610204L23Rik	Mus musculus RIKEN cDNA 2610204L23 gene (2610204L23Rik), mRNA [NM_026009]
A_52_P214416	0.623	0.695	0.554	0.563	2610204L23Rik	Mus musculus in vitro fertilized eggs cDNA, RIKEN full-length enriched library, clone:7420442K17 product:MSTP041 homolog [Homo sapiens], full insert sequence. [AK162160]
A_51_P281835	0.857	1.275	0.718	1.061	2610204M08Rik	Mus musculus RIKEN cDNA 2610204M08 gene (2610204M08Rik), mRNA [NM_198411]
A_51_P176513	0.957	0.999	0.854	0.742	2610205E22Rik	Mus musculus RIKEN cDNA 2610205E22 gene (2610205E22Rik), mRNA [NM_170592]
A_51_P176513	0.957	0.999	0.711	0.742	2610205E22Rik	Mus musculus RIKEN cDNA 2610205E22 gene (2610205E22Rik), mRNA [NM_170592]
A_51_P135939	0.81	0.903	0.777	0.884	2610206B13Rik	Mus musculus RIKEN cDNA 2610206B13 gene (2610206B13Rik), mRNA [NM_026047]
A_51_P265089	1.953	1.229	1.794	1.268	2610206C17Rik	Mus musculus 10 days embryo whole body cDNA, RIKEN full-length enriched library, clone:2610206C17 product:hypothetical protein, full insert sequence. [AK011897]
A_52_P62530	1.135	0.898	0.732	0.613	2610207F23Rik	PREDICTED: Mus musculus RIKEN cDNA 2610207F23 gene, transcript variant 2 (2610207F23Rik), mRNA [XM_982429]
A_52_P439072	1.022	0.89	0.77	0.861	2610207F23Rik	PREDICTED: Mus musculus RIKEN cDNA 2610207F23 gene, transcript variant 1 (2610207F23Rik), mRNA [XM_982400]
A_52_P439072	1.022	0.89	1.593	0.861	2610207F23Rik	PREDICTED: Mus musculus RIKEN cDNA 2610207F23 gene, transcript variant 1 (2610207F23Rik), mRNA [XM_982400]
A_51_P384248	0.263	0.881	1.363	1.533	2610207I05Rik	Mus musculus RIKEN cDNA 2610207I05 gene (2610207I05Rik), mRNA [NM_001031814]
A_51_P384248	0.263	0.881	0.615	1.533	2610207I05Rik	Mus musculus RIKEN cDNA 2610207I05 gene (2610207I05Rik), mRNA [NM_001031814]
A_51_P384248	0.263	0.881	1.242	1.533	2610207I05Rik	Mus musculus RIKEN cDNA 2610207I05 gene (2610207I05Rik), mRNA [NM_001031814]
A_51_P384248	0.263	0.881	1.341	1.533	2610207I05Rik	Mus musculus RIKEN cDNA 2610207I05 gene (2610207I05Rik), mRNA [NM_001031814]
A_51_P384248	0.263	0.881	1.009	1.533	2610207I05Rik	Mus musculus RIKEN cDNA 2610207I05 gene (2610207I05Rik), mRNA [NM_001031814]
A_51_P384248	0.263	0.881	0.643	1.533	2610207I05Rik	Mus musculus RIKEN cDNA 2610207I05 gene (2610207I05Rik), mRNA [NM_001031814]
A_52_P75146	0.914	1.369	1.19	1.351	2610208E05Rik	Mus musculus RIKEN cDNA 2610208E05 gene (2610208E05Rik), mRNA [NM_175364]
A_51_P462299	1.292	1.142	1.214	0.988	2610208M17Rik	Mus musculus RIKEN cDNA 2610208M17 gene (2610208M17Rik), mRNA [NM_181732]
A_52_P297332	0.714	0.748	0.716	0.642	2610208M17Rik	Mus musculus RIKEN cDNA 2610208M17 gene (2610208M17Rik), mRNA [NM_145626]
A_52_P421196	1.834	0.896	1.086	0.609	2610209A20Rik	Mus musculus RIKEN cDNA 2610209A20 gene (2610209A20Rik), mRNA [NM_026010]
A_52_P642136	1.909	1.952	1.795	1.517	2610209C05Rik	Mus musculus 16 days neonate heart cDNA, RIKEN full-length enriched library, clone:D830028M12 product:unclassifiable, full insert sequence [AK085917]
A_51_P346884	1.515	1.103	1.214	0.783	2610209M04Rik	Mus musculus RIKEN cDNA 2610209M04 gene (2610209M04Rik), mRNA [NM_025665]
A_51_P487941	0.935	1.174	0.88	0.668	2610209N15Rik	Mus musculus RIKEN cDNA 2610209N15 gene (2610209N15Rik), mRNA [NM_183286]
A_51_P425768	1.931	1.558	1.227	0.827	2610301B20Rik	Mus musculus RIKEN cDNA 2610301B20 gene (2610301B20Rik), mRNA [NM_026005]
A_52_P661587	1.046	0.714	0.444	1.06	2610301F02Rik	Mus musculus RIKEN cDNA 2610301F02 gene (2610301F02Rik), mRNA [NM_001025576]
A_52_P661587	1.046	0.714	1.345	1.06	2610301F02Rik	Mus musculus RIKEN cDNA 2610301F02 gene (2610301F02Rik), mRNA [NM_001025576]
A_52_P623211	0.574	0.481	0.92	0.754	2610301F02Rik	Mus musculus 0 day neonate lung cDNA, RIKEN full-length enriched library, clone:E030025K17 product:hypothetical protein, full insert sequence [AK053175]
A_52_P288495	0.73	0.754	1.115	0.993	2610301G19Rik	Mus musculus RIKEN cDNA 2610301G19 gene, mRNA (cDNA clone MGC:36426 IMAGE:5343456), complete cds. [BC021475]
A_52_P288495	0.73	0.754	1.017	0.993	2610301G19Rik	Mus musculus RIKEN cDNA 2610301G19 gene, mRNA (cDNA clone MGC:36426 IMAGE:5343456), complete cds. [BC021475]
A_52_P244236	2.465	2.422	0.909	1.107	2610301K12Rik	PREDICTED: Mus musculus RIKEN cDNA 2610301K12 gene, transcript variant 5 (2610301K12Rik), mRNA [XM_901720]
A_52_P16657	0.944	1.01	0.641	0.701	2610301K12Rik	Mus musculus RIKEN cDNA 2610301K12 gene, mRNA (cDNA clone MGC:27842 IMAGE:3488472), complete cds. [BC031488]
A_51_P229633	0.398	0.582	0.754	1.017	2610304G08Rik	Mus musculus RIKEN cDNA 2610304G08 gene (2610304G08Rik), mRNA [NM_027434]
A_51_P229633	0.398	0.582	0.699	1.017	2610304G08Rik	Mus musculus RIKEN cDNA 2610304G08 gene (2610304G08Rik), mRNA [NM_027434]
A_51_P347875	1.7	1.356	1.017	0.738	2610305D13Rik	Mus musculus RIKEN cDNA 2610305D13 gene (2610305D13Rik), mRNA [NM_145078]
A_51_P231440	1.602	2.749	1.022	0.853	2610306H15Rik	Mus musculus RIKEN cDNA 2610306H15 gene (2610306H15Rik), mRNA [NM_028263]
A_51_P231440	1.602	2.749	1.431	0.853	2610306H15Rik	Mus musculus RIKEN cDNA 2610306H15 gene (2610306H15Rik), mRNA [NM_028263]
A_51_P210340	1.601	1.338	1.025	0.857	2610306M01Rik	Mus musculus 10 days embryo whole body cDNA, RIKEN full-length enriched library, clone:2610306M01 product:unclassifiable, full insert sequence [AK011997]
A_51_P240801	0.976	1.237	0.758	0.984	2610307O08Rik	Mus musculus RIKEN cDNA 2610307O08 gene, mRNA (cDNA clone MGC:49267 IMAGE:5067343), complete cds. [BC046640]
A_52_P556006	1.605	0.825	1.069	0.768	2610312B22Rik	Mus musculus 9 days embryo whole body cDNA, RIKEN full-length enriched library, clone:D030019D23 product:unclassifiable, full insert sequence [AK050782]
A_51_P427990	0.628	0.739	0.919	0.641	2610312B22Rik	Mus musculus RIKEN cDNA 2610312B22 gene (2610312B22Rik), mRNA [NM_026934]
A_51_P427990	0.628	0.739	0.493	0.641	2610312B22Rik	Mus musculus RIKEN cDNA 2610312B22 gene (2610312B22Rik), mRNA [NM_026934]
A_52_P685539	0.727	0.644	1.028	0.892	2610318N02Rik	Mus musculus RIKEN cDNA 2610318N02 gene (2610318N02Rik), mRNA [NM_183287]
A_52_P16209	0.185	0.483	0.66	2.463	2610507B11Rik	Mus musculus RIKEN cDNA 2610507B11 gene (2610507B11Rik), mRNA [NM_001002004]
A_52_P16209	0.185	0.483	1.364	2.463	2610507B11Rik	Mus musculus RIKEN cDNA 2610507B11 gene (2610507B11Rik), mRNA [NM_001002004]
A_52_P16209	0.185	0.483	0.826	2.463	2610507B11Rik	Mus musculus RIKEN cDNA 2610507B11 gene (2610507B11Rik), mRNA [NM_001002004]
A_52_P16209	0.185	0.483	0.953	2.463	2610507B11Rik	Mus musculus RIKEN cDNA 2610507B11 gene (2610507B11Rik), mRNA [NM_001002004]
A_51_P460958	0.984	1.001	0.62	0.596	2610507L03Rik	Mus musculus RIKEN cDNA 2610507L03 gene (2610507L03Rik), mRNA [NM_028120]
A_51_P292490	1.706	1.381	1.267	0.903	2610507N02Rik	Mus musculus 10 days embryo whole body cDNA, RIKEN full-length enriched library, clone:2610507N02 product:unclassifiable, full insert sequence [AK012069]
A_52_P656867	2.032	1.469	0.745	0.927	2610510H03Rik	Mus musculus RIKEN cDNA 2610510H03 gene (2610510H03Rik), mRNA [NM_026620]
A_52_P656867	2.032	1.469	1.36	0.927	2610510H03Rik	Mus musculus RIKEN cDNA 2610510H03 gene (2610510H03Rik), mRNA [NM_026620]
A_52_P304947	0.579	0.661	0.914	0.945	2610510J17Rik	Mus musculus RIKEN cDNA 2610510J17 gene (2610510J17Rik), mRNA [NM_028131]
A_51_P120220	1.618	1.054	1.1	0.694	2610511M17Rik	Mus musculus mRNA for mKIAA0545 protein. [AK172968]
A_51_P505337	0.229	0.603	0.52	1.793	2610524G07Rik	Mus musculus adult male kidney cDNA, RIKEN full-length enriched library, clone:0610039M07 product:PX19 (SBBI12) (PX19-LIKE PROTEIN) homolog [Homo sapiens], full insert sequence. [AK002846]
A_51_P505339	0.155	0.565	0.431	1.478	2610524G07Rik	Mus musculus RIKEN cDNA 2610524G07 gene (2610524G07Rik), mRNA [NM_025596]
A_51_P286397	1.236	0.875	1.279	0.784	2610524H06Rik	Mus musculus RIKEN cDNA 2610524H06 gene (2610524H06Rik), mRNA [NM_181075]
A_51_P359303	1.048	1.114	1.033	1.056	2610528E23Rik	Mus musculus RIKEN cDNA 2610528E23 gene (2610528E23Rik), mRNA [NM_025599]
A_51_P222566	0.83	0.476	1.255	1.062	2610528J11Rik	Mus musculus RIKEN cDNA 2610528J11 gene (2610528J11Rik), mRNA [NM_025572]
A_51_P364391	1.127	1.172	0.962	0.955	2610528K11Rik	Mus musculus RIKEN cDNA 2610528K11 gene (2610528K11Rik), mRNA [NM_175184]
A_52_P79385	0.623	0.501	0.866	0.847	2610529C04Rik	Mus musculus RIKEN cDNA 2610529C04 gene (2610529C04Rik), mRNA [NM_025952]
A_52_P197731	0.413	1.842	0.969	1.975	2700007P21Rik	Mus musculus RIKEN cDNA 2700007P21 gene (2700007P21Rik), transcript variant 2, mRNA [NM_173750]
A_52_P570006	1.662	1.279	1.211	0.718	2700007P21Rik	Mus musculus RIKEN cDNA 2700007P21 gene (2700007P21Rik), transcript variant 1, mRNA [NM_001025102]
A_52_P1077588	1.786	1.022	1.246	0.793	2700008B19Rik	PREDICTED: Mus musculus RIKEN cDNA 2700008B19 gene, transcript variant 10 (2700008B19Rik), mRNA [XM_902919]
A_51_P384999	1.16	1.008	0.899	0.917	2700008B19Rik	Mus musculus RIKEN cDNA 2700008B19 gene, mRNA (cDNA clone MGC:85982 IMAGE:6855410), complete cds. [BC065092]
A_51_P384999	1.16	1.008	0.964	0.917	2700008B19Rik	Mus musculus RIKEN cDNA 2700008B19 gene, mRNA (cDNA clone MGC:85982 IMAGE:6855410), complete cds. [BC065092]
A_51_P353134	1.197	1.283	1.508	0.817	2700008E08Rik	Mus musculus 11 days embryo whole body cDNA, RIKEN full-length enriched library, clone:2700008E08 product:unclassifiable, full insert sequence. [AK012219]
A_51_P313803	1.093	1.078	0.903	0.796	2700019D07Rik	Mus musculus RIKEN cDNA 2700019D07 gene (2700019D07Rik), mRNA [NM_028287]
A_51_P450518	1.623	1.272	0.928	0.734	2700029M09Rik	Mus musculus RIKEN cDNA 2700029M09 gene, mRNA (cDNA clone MGC:51389 IMAGE:5024951), complete cds. [BC042740]
A_51_P299266	1.548	1.185	1.257	0.984	2700038C09Rik	Mus musculus RIKEN cDNA 2700038C09 gene (2700038C09Rik), mRNA [NM_025598]
A_51_P199175	1.205	1.132	2.835	1.925	2700038G22Rik	Mus musculus adult male kidney cDNA, RIKEN full-length enriched library, clone:0610009F16 product:unclassifiable, full insert sequence [AK002390]
A_51_P278034	1.035	1.151	0.789	0.647	2700038N03Rik	Mus musculus RIKEN cDNA 2700038N03 gene (2700038N03Rik), mRNA [NM_027356]
A_52_P238858	0.89	0.813	1.271	0.678	2700045P11Rik	PREDICTED: Mus musculus RIKEN cDNA 2700045P11 gene, transcript variant 2 (2700045P11Rik), mRNA [XM_980313]
A_52_P324656	3.373	1.443	1.89	0.811	2700046G09Rik	Mus musculus adult male urinary bladder cDNA, RIKEN full-length enriched library, clone:9530092G05 product:hypothetical protein, full insert sequence [AK035700]
A_51_P118535	1.408	0.971	0.88	0.833	2700049A03Rik	Mus musculus 11 days embryo whole body cDNA, RIKEN full-length enriched library, clone:2700049A03 product:hypothetical protein, full insert sequence. [AK012399]
A_51_P118535	1.408	0.971	0.889	0.833	2700049A03Rik	Mus musculus 11 days embryo whole body cDNA, RIKEN full-length enriched library, clone:2700049A03 product:hypothetical protein, full insert sequence. [AK012399]
A_52_P144285	1.465	1.161	0.853	0.73	2700049P18Rik	Mus musculus RIKEN cDNA 2700049P18 gene (2700049P18Rik), mRNA [NM_175382]
A_51_P176883	1.419	1.876	0.779	1.04	2700050L05Rik	Mus musculus RIKEN cDNA 2700050L05 gene (2700050L05Rik), transcript variant 1, mRNA [NM_145995]
A_51_P246924	0.549	0.698	0.735	1.061	2700055K07Rik	Mus musculus RIKEN cDNA 2700055K07 gene (2700055K07Rik), mRNA [NM_026481]
A_52_P442779	1.766	2.068	1.167	1.174	2700059D21Rik	Mus musculus RIKEN cDNA 2700059D21 gene (2700059D21Rik), mRNA [NM_001007589]
A_52_P314723	1.35	1.495	1.167	1.316	2700059L22Rik	Mus musculus adult retina cDNA, RIKEN full-length enriched library, clone:A930034J01 product:hypothetical protein, full insert sequence [AK080744]
A_51_P255844	0.825	0.847	1.983	1.817	2700059L22Rik	Mus musculus RIKEN cDNA 2700059L22 gene (2700059L22Rik), mRNA [NM_028300]
A_51_P136456	1.989	1.651	1.148	0.895	2700060E02Rik	Mus musculus RIKEN cDNA 2700060E02 gene (2700060E02Rik), mRNA [NM_026528]
A_52_P252425	1.566	1.667	1.116	0.784	2700062C07Rik	Mus musculus RIKEN cDNA 2700062C07 gene (2700062C07Rik), mRNA [NM_026529]
A_51_P330724	1.207	1.577	1.03	1.037	2700068H02Rik	Mus musculus 11 days embryo whole body cDNA, RIKEN full-length enriched library, clone:2700068H02 product:unclassifiable, full insert sequence [AK012503]
A_51_P471987	1.613	1.431	0.604	1.022	2700078E11Rik	Mus musculus adult male brain UNDEFINED_CELL_LINE cDNA, RIKEN full-length enriched library, clone:M5C1025H16 product:hypothetical Proline-rich region profile containing protein, full insert sequence [AK147382]
A_51_P471987	1.613	1.431	1.222	1.022	2700078E11Rik	Mus musculus adult male brain UNDEFINED_CELL_LINE cDNA, RIKEN full-length enriched library, clone:M5C1025H16 product:hypothetical Proline-rich region profile containing protein, full insert sequence [AK147382]
A_52_P345618	0.508	0.956	0.789	1.659	2700078E11Rik	Mus musculus RIKEN cDNA 2700078E11 gene (2700078E11Rik), mRNA [NM_030197]
A_52_P345618	0.508	0.956	1.164	1.659	2700078E11Rik	Mus musculus RIKEN cDNA 2700078E11 gene (2700078E11Rik), mRNA [NM_030197]
A_51_P156800	0.292	0.585	0.736	1.946	2700078K21Rik	Mus musculus RIKEN cDNA 2700078K21 gene (2700078K21Rik), mRNA [NM_028308]
A_52_P496628	0.305	0.553	0.627	0.951	2700081O15Rik	Mus musculus RIKEN cDNA 2700081O15 gene (2700081O15Rik), mRNA [NM_175381]
A_52_P706060	0.785	1.162	0.831	0.581	2700083E18Rik	Mus musculus RIKEN cDNA 2700083E18 gene (2700083E18Rik), mRNA [NM_001029890]
A_51_P154196	1.817	1.089	1.271	0.742	2700085E05Rik	Mus musculus RIKEN cDNA 2700085E05 gene (2700085E05Rik), mRNA [NM_026029]
A_51_P313337	1.531	1.527	1.34	1.109	2700089E24Rik	Mus musculus 11 days pregnant adult female ovary and uterus cDNA, RIKEN full-length enriched library, clone:5031431L04 product:unclassifiable, full insert sequence [AK077261]
A_52_P1188540	1.131	1.143	0.697	0.735	2700092H06Rik	Mus musculus activated spleen cDNA, RIKEN full-length enriched library, clone:F830008G10 product:unclassifiable, full insert sequence. [AK156115]
A_52_P625880	2.131	2.111	1.177	0.846	2700094F01Rik	Mus musculus 0 day neonate head cDNA, RIKEN full-length enriched library, clone:4833406C17 product:hypothetical protein, full insert sequence. [AK029366]
A_52_P673530	1.865	1.812	1.15	0.871	2700094F01Rik	Mus musculus RIKEN cDNA 2700094F01 gene (2700094F01Rik), mRNA [NM_178625]
A_52_P673530	1.865	1.812	1.03	0.871	2700094F01Rik	Mus musculus RIKEN cDNA 2700094F01 gene (2700094F01Rik), mRNA [NM_178625]
A_52_P215566	1.168	1.156	1.056	1.28	2700094F01Rik	Mus musculus 12 days embryo eyeball cDNA, RIKEN full-length enriched library, clone:D230010D07 product:unclassifiable, full insert sequence. [AK084222]
A_52_P396774	0.68	1.254	0.606	1.236	2700094K13Rik	Mus musculus RIKEN cDNA 2700094K13 gene (2700094K13Rik), transcript variant 2, mRNA [NM_001037279]
A_51_P225832	2.147	1.444	1.07	0.671	2700097O09Rik	Mus musculus RIKEN cDNA 2700097O09 gene (2700097O09Rik), mRNA [NM_028314]
A_52_P489069	1.079	1.303	1.181	0.702	2700097O09Rik	Mus musculus 16 days neonate cerebellum cDNA, RIKEN full-length enriched library, clone:9630036G15 product:hypothetical S-adenosyl-L-methionine-dependent methyltransferases structure containing protein, full insert sequence. [AK079348]
A_52_P489069	1.079	1.303	1.217	0.702	2700097O09Rik	Mus musculus 16 days neonate cerebellum cDNA, RIKEN full-length enriched library, clone:9630036G15 product:hypothetical S-adenosyl-L-methionine-dependent methyltransferases structure containing protein, full insert sequence. [AK079348]
A_51_P309589	0.746	0.356	1.105	0.867	2700099C18Rik	Mus musculus 11 days embryo whole body cDNA, RIKEN full-length enriched library, clone:2700099C18 product:inferred: Mus musculus, Similar to highly expressed in cancer, rich in leucine heptad repeats, clone MGC:8311, mRNA, complete cds / putative {Mus...
A_52_P81630	0.787	1.089	0.77	1.04	2810001G20Rik	Mus musculus 10, 11 days embryo whole body cDNA, RIKEN full-length enriched library, clone:2810001G20 product:unclassifiable, full insert sequence [AK012631]
A_52_P158305	1.153	0.438	1.708	0.592	2810002D19Rik	Mus musculus melanocyte cDNA, RIKEN full-length enriched library, clone:G270145E17 product:unclassifiable, full insert sequence [AK148028]
A_52_P102002	0.461	1.461	0.613	1.628	2810002G02Rik	PREDICTED: Mus musculus RIKEN cDNA 2810002G02 gene, transcript variant 1 (2810002G02Rik), mRNA [XM_485670]
A_52_P348837	0.673	1.059	0.903	0.934	2810002I04Rik	Mus musculus RIKEN cDNA 2810002I04 gene (2810002I04Rik), mRNA [NM_172414]
A_52_P348837	0.673	1.059	1.161	0.934	2810002I04Rik	Mus musculus RIKEN cDNA 2810002I04 gene (2810002I04Rik), mRNA [NM_172414]
A_52_P348837	0.673	1.059	0.983	0.934	2810002I04Rik	Mus musculus RIKEN cDNA 2810002I04 gene (2810002I04Rik), mRNA [NM_172414]
A_51_P112066	1.44	1.374	0.983	0.82	2810002N01Rik	Mus musculus RIKEN cDNA 2810002N01 gene (2810002N01Rik), mRNA [NM_026511]
A_52_P11395	0.616	0.625	0.658	0.444	2810002O09Rik	Mus musculus RIKEN cDNA 2810002O09 gene (2810002O09Rik), mRNA [NM_175179]
A_51_P472829	1.138	0.838	0.844	0.592	2810003C17Rik	Mus musculus RIKEN cDNA 2810003C17 gene (2810003C17Rik), mRNA [NM_145144]
A_51_P252054	1.004	0.998	1.271	1.378	2810003K23Rik	PREDICTED: Mus musculus RIKEN cDNA 2810003K23 gene (2810003K23Rik), mRNA [XM_126677]
A_51_P252054	1.004	0.998	0.937	1.378	2810003K23Rik	PREDICTED: Mus musculus RIKEN cDNA 2810003K23 gene (2810003K23Rik), mRNA [XM_126677]
A_51_P252054	1.004	0.998	1.25	1.378	2810003K23Rik	PREDICTED: Mus musculus RIKEN cDNA 2810003K23 gene (2810003K23Rik), mRNA [XM_126677]
A_51_P253732	2.617	1.459	1.398	0.854	2810004A10Rik	Mus musculus RIKEN cDNA 2810004A10 gene (2810004A10Rik), mRNA [NM_027265]
A_51_P169032	1.951	1.972	1.013	0.945	2810004N23Rik	Mus musculus RIKEN cDNA 2810004N23 gene (2810004N23Rik), mRNA [NM_025615]
A_52_P163820	0.622	0.617	0.754	0.889	2810006K23Rik	Mus musculus RIKEN cDNA 2810006K23 gene (2810006K23Rik), mRNA [NM_028310]
A_51_P189733	1.319	1.341	0.927	0.729	2810007J24Rik	Mus musculus RIKEN cDNA 2810007J24 gene (2810007J24Rik), mRNA [NM_175250]
A_52_P555537	1.233	0.553	0.882	0.431	2810008D09Rik	Mus musculus adult male urinary bladder cDNA, RIKEN full-length enriched library, clone:9530092L13 product:unclassifiable, full insert sequence [AK035703]
A_52_P567056	1.772	1.414	1.129	0.787	2810008M24Rik	Mus musculus RIKEN cDNA 2810008M24 gene, mRNA (cDNA clone IMAGE:6807756). [BC079864]
A_52_P567056	1.772	1.414	1.147	0.787	2810008M24Rik	Mus musculus RIKEN cDNA 2810008M24 gene, mRNA (cDNA clone IMAGE:6807756). [BC079864]
A_52_P290374	1.006	0.929	1.356	1.126	2810011L19Rik	Mus musculus RIKEN cDNA 2810011L19 gene, mRNA (cDNA clone IMAGE:6810678), partial cds [BC059025]
A_51_P121432	0.743	1.101	0.706	0.935	2810012G03Rik	Mus musculus RIKEN cDNA 2810012G03 gene (2810012G03Rik), mRNA [NM_175104]
A_52_P645790	0.775	0.966	0.869	0.91	2810012L14Rik	Mus musculus RIKEN cDNA 2810012L14 gene (2810012L14Rik), mRNA [NM_029581]
A_51_P255373	1.296	1.469	0.894	0.868	2810013P06Rik	Mus musculus 13 days embryo male testis cDNA, RIKEN full-length enriched library, clone:6030419N23 product:unclassifiable, full insert sequence [AK077895]
A_52_P322535	1.112	1.121	1.22	0.721	2810021B07Rik	Mus musculus RIKEN cDNA 2810021B07 gene (2810021B07Rik), mRNA [NM_025479]
A_52_P322535	1.112	1.121	0.911	0.721	2810021B07Rik	Mus musculus RIKEN cDNA 2810021B07 gene (2810021B07Rik), mRNA [NM_025479]
A_52_P154725	0.785	0.734	0.765	0.765	2810021J22Rik	Mus musculus RIKEN cDNA 2810021J22 gene (2810021J22Rik), mRNA [NM_172403]
A_52_P154725	0.785	0.734	0.624	0.765	2810021J22Rik	Mus musculus RIKEN cDNA 2810021J22 gene (2810021J22Rik), mRNA [NM_172403]
A_51_P202911	1.906	1.061	1.247	0.731	2810022L02Rik	Mus musculus RIKEN cDNA 2810022L02 gene (2810022L02Rik), mRNA [NM_144882]
A_51_P202911	1.906	1.061	1.3	0.731	2810022L02Rik	Mus musculus RIKEN cDNA 2810022L02 gene (2810022L02Rik), mRNA [NM_144882]
A_51_P163778	1.855	1.411	1.04	0.745	2810025M15Rik	Mus musculus RIKEN cDNA 2810025M15 gene (2810025M15Rik), mRNA [NM_027274]
A_52_P522157	3.435	4.337	0.88	1.308	2810026P18Rik	Mus musculus RIKEN cDNA 2810026P18 gene, mRNA (cDNA clone IMAGE:1224948), complete cds. [BC032970]
A_52_P522166	0.903	0.893	0.524	0.632	2810026P18Rik	AGENCOURT_10128568 NIH_MGC_134 Mus musculus cDNA clone IMAGE:6504586 5', mRNA sequence [BU509931]
A_51_P312482	1.563	1.128	1.009	0.796	2810027O19Rik	Mus musculus RIKEN cDNA 2810027O19 gene (2810027O19Rik), mRNA [NM_026613]
A_51_P315754	1.853	2.033	1.178	1.006	2810028N01Rik	Mus musculus RIKEN cDNA 2810028N01 gene (2810028N01Rik), mRNA [NM_028315]
A_51_P315754	1.853	2.033	0.956	1.006	2810028N01Rik	Mus musculus RIKEN cDNA 2810028N01 gene (2810028N01Rik), mRNA [NM_028315]
A_52_P308843	0.744	0.446	1.397	0.873	2810030E01Rik	Mus musculus 9 days embryo whole body cDNA, RIKEN full-length enriched library, clone:D030046B15 product:hypothetical protein, full insert sequence [AK141728]
A_52_P453498	2.271	1.986	0.661	0.929	2810037C14Rik	Mus musculus RIKEN cDNA 2810037C14 gene (2810037C14Rik), mRNA [NM_026034]
A_52_P453498	2.271	1.986	0.802	0.929	2810037C14Rik	Mus musculus RIKEN cDNA 2810037C14 gene (2810037C14Rik), mRNA [NM_026034]
A_52_P453498	2.271	1.986	1.139	0.929	2810037C14Rik	Mus musculus RIKEN cDNA 2810037C14 gene (2810037C14Rik), mRNA [NM_026034]
A_52_P946357	1.311	1.22	1.163	0.825	2810038D20Rik	Mus musculus 10, 11 days embryo whole body cDNA, RIKEN full-length enriched library, clone:2810038D20 product:unclassifiable, full insert sequence. [AK012879]
A_51_P152797	1.267	0.625	0.951	0.779	2810039B14Rik	Mus musculus 10, 11 days embryo whole body cDNA, RIKEN full-length enriched library, clone:2810039B14 product:similar to GLI-related finger protein HKR4 (fragments) [Homo sapiens], full insert sequence. [AK012887]
A_51_P237548	0.47	0.588	1.34	2.411	2810039F03Rik	Mus musculus RIKEN cDNA 2810039F03 gene (2810039F03Rik), mRNA [NM_172859]
A_52_P255932	0.36	1.201	1.271	1.745	2810046L04Rik	Mus musculus RIKEN cDNA 2810046L04 gene, mRNA (cDNA clone IMAGE:5321620), partial cds. [BC025559]
A_52_P258218	0.74	0.685	0.976	0.68	2810046L04Rik	Mus musculus RIKEN cDNA 2810046L04 gene (2810046L04Rik), mRNA [NM_173382]
A_52_P258218	0.74	0.685	0.719	0.68	2810046L04Rik	Mus musculus RIKEN cDNA 2810046L04 gene (2810046L04Rik), mRNA [NM_173382]
A_51_P372456	0.763	0.542	1.158	0.946	2810046M22Rik	Mus musculus RIKEN cDNA 2810046M22 gene (2810046M22Rik), mRNA [NM_026621]
A_51_P454309	1.614	0.58	0.75	0.328	2810047C21Rik	Mus musculus RIKEN cDNA 2810047C21 gene, mRNA (cDNA clone MGC:78216 IMAGE:30442538), complete cds. [BC071238]
A_51_P454309	1.614	0.58	0.929	0.328	2810047C21Rik	Mus musculus RIKEN cDNA 2810047C21 gene, mRNA (cDNA clone MGC:78216 IMAGE:30442538), complete cds. [BC071238]
A_51_P326994	1.182	1.094	0.792	0.599	2810048G17Rik	Mus musculus RIKEN cDNA 2810048G17 gene (2810048G17Rik), mRNA [NM_133746]
A_52_P327335	1.007	0.592	1.078	0.708	2810050O03Rik	Mus musculus 10, 11 days embryo whole body cDNA, RIKEN full-length enriched library, clone:2810050O03 product:unclassifiable, full insert sequence. [AK012940]
A_51_P408989	1.887	0.978	1.147	0.389	2810055F11Rik	Mus musculus RIKEN cDNA 2810055F11 gene (2810055F11Rik), mRNA [NM_026038]
A_52_P72546	1.626	1.063	1.238	0.601	2810055G20Rik	Mus musculus 10, 11 days embryo whole body cDNA, RIKEN full-length enriched library, clone:2810055G20 product:unclassifiable, full insert sequence. [AK012955]
A_51_P306789	1.076	0.805	1.178	0.62	2810055G20Rik	Mus musculus 15 days embryo male testis cDNA, RIKEN full-length enriched library, clone:8030467K01 product:hypothetical protein, full insert sequence. [AK033222]
A_51_P306789	1.076	0.805	1.097	0.62	2810055G20Rik	Mus musculus 15 days embryo male testis cDNA, RIKEN full-length enriched library, clone:8030467K01 product:hypothetical protein, full insert sequence. [AK033222]
A_52_P153804	0.59	0.445	1.495	0.707	2810055G20Rik	Mus musculus 12 days embryo spinal ganglion cDNA, RIKEN full-length enriched library, clone:D130006K20 product:unclassifiable, full insert sequence. [AK083771]
A_51_P353539	0.521	0.953	1.091	1.101	2810055G22Rik	Mus musculus RIKEN cDNA 2810055G22 gene (2810055G22Rik), mRNA [NM_080561]
A_51_P353539	0.521	0.953	0.958	1.101	2810055G22Rik	Mus musculus RIKEN cDNA 2810055G22 gene (2810055G22Rik), mRNA [NM_080561]
A_51_P353539	0.521	0.953	0.833	1.101	2810055G22Rik	Mus musculus RIKEN cDNA 2810055G22 gene (2810055G22Rik), mRNA [NM_080561]
A_51_P353539	0.521	0.953	0.852	1.101	2810055G22Rik	Mus musculus RIKEN cDNA 2810055G22 gene (2810055G22Rik), mRNA [NM_080561]
A_52_P220241	1.836	1.135	0.937	1.578	2810403A07Rik	Mus musculus 12 days embryo spinal ganglion cDNA, RIKEN full-length enriched library, clone:D130056K12 product:A430106P18Rik protein (Hypothetical proline-rich region containing protein), full insert sequence. [AK164337]
A_51_P163233	0.973	0.829	1.138	0.845	2810403A07Rik	Mus musculus RIKEN cDNA 2810403A07 gene (2810403A07Rik), mRNA [NM_028814]
A_51_P163233	0.973	0.829	1.053	0.845	2810403A07Rik	Mus musculus RIKEN cDNA 2810403A07 gene (2810403A07Rik), mRNA [NM_028814]
A_52_P398070	0.579	0.691	0.811	0.802	2810403A07Rik	Mus musculus 12 days embryo spinal cord cDNA, RIKEN full-length enriched library, clone:C530033N14 product:RIKEN cDNA 2810403A07 gene (KH-domain structure containing protein), full insert sequence. [AK083018]
A_52_P240078	0.318	0.303	1.112	2.399	2810403A07Rik	Mus musculus mRNA for mKIAA0907 protein [AK173057]
A_52_P493882	3.5	1.976	1.317	0.937	2810403D21Rik	Mus musculus 15 days embryo head cDNA, RIKEN full-length enriched library, clone:D930030D24 product:unclassifiable, full insert sequence. [AK086455]
A_52_P59070	1.743	0.855	1.044	0.731	2810403D21Rik	Mus musculus 10, 11 days embryo whole body cDNA, RIKEN full-length enriched library, clone:2810403D21 product:unclassifiable, full insert sequence. [AK012972]
A_51_P353173	1.213	1.161	0.931	0.733	2810405J04Rik	Mus musculus RIKEN cDNA 2810405J04 gene (2810405J04Rik), mRNA [NM_133747]
A_51_P424878	1.88	1.023	0.868	0.473	2810405K02Rik	Mus musculus RIKEN cDNA 2810405K02 gene (2810405K02Rik), mRNA [NM_025582]
A_52_P139399	0.715	0.744	1.196	0.848	2810406C15Rik	Mus musculus RIKEN cDNA 2810406C15 gene (2810406C15Rik), mRNA [NM_146171]
A_52_P139399	0.715	0.744	0.892	0.848	2810406C15Rik	Mus musculus RIKEN cDNA 2810406C15 gene (2810406C15Rik), mRNA [NM_146171]
A_51_P448545	0.448	0.626	0.634	0.885	2810406K13Rik	Mus musculus 10, 11 days embryo whole body cDNA, RIKEN full-length enriched library, clone:2810406K13 product:hypothetical BTB/POZ domain/Kelch repeat containing protein, full insert sequence. [AK013012]
A_52_P482222	1.133	1.457	1.475	2.074	2810407A14Rik	Mus musculus RIKEN cDNA 2810407A14 gene (2810407A14Rik), mRNA [NM_175156]
A_52_P633193	1.37	1.397	1.19	1.25	2810407C02Rik	Mus musculus 8 days embryo whole body cDNA, RIKEN full-length enriched library, clone:5730408P04 product:hypothetical protein, full insert sequence. [AK017528]
A_52_P445969	1.141	1.146	1.094	0.759	2810407C02Rik	Mus musculus RIKEN cDNA 2810407C02 gene (2810407C02Rik), mRNA [NM_001040396]
A_52_P445969	1.141	1.146	0.867	0.759	2810407C02Rik	Mus musculus RIKEN cDNA 2810407C02 gene (2810407C02Rik), mRNA [NM_001040396]
A_51_P230804	1.219	1.13	1.107	0.908	2810408B13Rik	Mus musculus 10, 11 days embryo whole body cDNA, RIKEN full-length enriched library, clone:2810408B13 product:weakly similar to KRUPPEL-RELATED ZINC FINGER PROTEIN F80-M (HYPOTHETICAL 48.8 KDA PROTEIN) [Mus musculus], full insert sequence. [AK013043]
A_51_P230804	1.219	1.13	0.943	0.908	2810408B13Rik	Mus musculus 10, 11 days embryo whole body cDNA, RIKEN full-length enriched library, clone:2810408B13 product:weakly similar to KRUPPEL-RELATED ZINC FINGER PROTEIN F80-M (HYPOTHETICAL 48.8 KDA PROTEIN) [Mus musculus], full insert sequence. [AK013043]
A_51_P468505	0.486	0.938	0.883	1.149	2810408M09Rik	Mus musculus RIKEN cDNA 2810408M09 gene (2810408M09Rik), mRNA [NM_001007581]
A_51_P468505	0.486	0.938	0.75	1.149	2810408M09Rik	Mus musculus RIKEN cDNA 2810408M09 gene (2810408M09Rik), mRNA [NM_001007581]
A_51_P468505	0.486	0.938	0.792	1.149	2810408M09Rik	Mus musculus RIKEN cDNA 2810408M09 gene (2810408M09Rik), mRNA [NM_001007581]
A_51_P468505	0.486	0.938	0.836	1.149	2810408M09Rik	Mus musculus RIKEN cDNA 2810408M09 gene (2810408M09Rik), mRNA [NM_001007581]
A_51_P468505	0.486	0.938	0.564	1.149	2810408M09Rik	Mus musculus RIKEN cDNA 2810408M09 gene (2810408M09Rik), mRNA [NM_001007581]
A_51_P468505	0.486	0.938	0.802	1.149	2810408M09Rik	Mus musculus RIKEN cDNA 2810408M09 gene (2810408M09Rik), mRNA [NM_001007581]
A_51_P468505	0.486	0.938	0.732	1.149	2810408M09Rik	Mus musculus RIKEN cDNA 2810408M09 gene (2810408M09Rik), mRNA [NM_001007581]
A_51_P468505	0.486	0.938	0.754	1.149	2810408M09Rik	Mus musculus RIKEN cDNA 2810408M09 gene (2810408M09Rik), mRNA [NM_001007581]
A_51_P468505	0.486	0.938	0.843	1.149	2810408M09Rik	Mus musculus RIKEN cDNA 2810408M09 gene (2810408M09Rik), mRNA [NM_001007581]
A_51_P468505	0.486	0.938	0.666	1.149	2810408M09Rik	Mus musculus RIKEN cDNA 2810408M09 gene (2810408M09Rik), mRNA [NM_001007581]
A_51_P219721	1.667	1.601	1.172	0.984	2810409H07Rik	Mus musculus RIKEN cDNA 2810409H07 gene (2810409H07Rik), transcript variant 1, mRNA [NM_025942]
A_52_P177599	0.798	1.11	0.75	1.02	2810409K11Rik	Mus musculus adult male thymus cDNA, RIKEN full-length enriched library, clone:5832424I11 product:weakly similar to ZFP71P homolog [Mus musculus], full insert sequence. [AK031040]
A_52_P177599	0.798	1.11	0.779	1.02	2810409K11Rik	Mus musculus adult male thymus cDNA, RIKEN full-length enriched library, clone:5832424I11 product:weakly similar to ZFP71P homolog [Mus musculus], full insert sequence. [AK031040]
A_52_P18775	0.896	1.109	0.733	0.805	2810410C14Rik	Mus musculus RIKEN cDNA 2810410C14 gene (2810410C14Rik), mRNA [NM_175471]
A_52_P74524	0.982	1.048	1.28	1.348	2810410L24Rik	Mus musculus RIKEN cDNA 2810410L24 gene (2810410L24Rik), mRNA [NM_175239]
A_52_P59285	0.344	0.646	0.95	1.479	2810410L24Rik	Mus musculus 12 days embryo embryonic body between diaphragm region and neck cDNA, RIKEN full-length enriched library, clone:9430079N08 product:hypothetical protein, full insert sequence [AK162474]
A_51_P185108	1.681	1.687	1.257	0.861	2810410M20Rik	Mus musculus RIKEN cDNA 2810410M20 gene (2810410M20Rik), mRNA [NM_024428]
A_51_P185108	1.681	1.687	1.059	0.861	2810410M20Rik	Mus musculus RIKEN cDNA 2810410M20 gene (2810410M20Rik), mRNA [NM_024428]
A_52_P579580	1.916	1.619	1.044	0.922	2810416G20	Q7QM18 (Q7QM18) ENSANGP00000015536 (Fragment), partial (8%) [TC1464592]
A_52_P432170	1.004	1.205	0.842	1.161	2810416G20Rik	Mus musculus 13 days embryo stomach cDNA, RIKEN full-length enriched library, clone:D530019O13 product:hypothetical protein, full insert sequence. [AK021294]
A_52_P13448	0.908	1.119	1.233	1.208	2810417H13Rik	Mus musculus RIKEN cDNA 2810417H13 gene (2810417H13Rik), mRNA [NM_026515]
A_51_P500541	1.54	1.031	1.439	0.913	2810417J12Rik	Mus musculus RIKEN cDNA 2810417J12 gene (2810417J12Rik), mRNA [NM_029798]
A_52_P8324	2.002	1.143	1.201	0.828	2810417M05Rik	Mus musculus RIKEN cDNA 2810417M05 gene (2810417M05Rik), mRNA [NM_026516]
A_51_P441455	0.629	0.819	0.964	0.93	2810422B04Rik	Mus musculus 12 days embryo male wolffian duct includes surrounding region cDNA, RIKEN full-length enriched library, clone:6720460B08 product:hypothetical PPR repeats containing protein, full insert sequence. [AK032831]
A_52_P346256	0.066	0.315	1.194	1.991	2810422B04Rik	Mus musculus RIKEN cDNA 2810422B04 gene (2810422B04Rik), mRNA [NM_027275]
A_52_P346256	0.066	0.315	0.582	1.991	2810422B04Rik	Mus musculus RIKEN cDNA 2810422B04 gene (2810422B04Rik), mRNA [NM_027275]
A_51_P201818	2.196	1.967	1.082	0.934	2810422J05Rik	Mus musculus RIKEN cDNA 2810422J05 gene, mRNA (cDNA clone MGC:56993 IMAGE:6399490), complete cds. [BC048938]
A_51_P442838	0.976	0.602	0.781	0.462	2810422O20Rik	Mus musculus RIKEN cDNA 2810422O20 gene (2810422O20Rik), mRNA [NM_027279]
A_51_P270635	1.538	1.008	1.064	0.639	2810423A18Rik	Mus musculus 10, 11 days embryo whole body cDNA, RIKEN full-length enriched library, clone:2810423A18 product:unclassifiable, full insert sequence [AK013141]
A_52_P623352	0.73	1.041	0.927	0.827	2810423E13Rik	Mus musculus 13 days embryo heart cDNA, RIKEN full-length enriched library, clone:D330006D04 product:unclassifiable, full insert sequence [AK084485]
A_51_P323148	1.111	0.95	0.8	0.678	2810423E13Rik	Mus musculus RIKEN cDNA 2810423E13 gene (2810423E13Rik), mRNA [NM_028140]
A_51_P323148	1.111	0.95	1.028	0.678	2810423E13Rik	Mus musculus RIKEN cDNA 2810423E13 gene (2810423E13Rik), mRNA [NM_028140]
A_52_P409906	1.064	0.91	1.019	0.714	2810426N06Rik	Mus musculus RIKEN cDNA 2810426N06 gene (2810426N06Rik), mRNA [NM_023363]
A_52_P409906	1.064	0.91	1.145	0.714	2810426N06Rik	Mus musculus RIKEN cDNA 2810426N06 gene (2810426N06Rik), mRNA [NM_023363]
A_52_P409906	1.064	0.91	0.878	0.714	2810426N06Rik	Mus musculus RIKEN cDNA 2810426N06 gene (2810426N06Rik), mRNA [NM_023363]
A_52_P761812	1.122	1.089	1.494	1.223	2810427C15Rik	Mus musculus 10, 11 days embryo whole body cDNA, RIKEN full-length enriched library, clone:2810427C15 product:unclassifiable, full insert sequence. [AK013171]
A_51_P396818	0.671	0.822	0.723	0.738	2810428I15Rik	Mus musculus RIKEN cDNA 2810428I15 gene (2810428I15Rik), mRNA [NM_025577]
A_51_P354548	0.787	0.608	0.985	1.405	2810428J06Rik	Mus musculus 10, 11 days embryo whole body cDNA, RIKEN full-length enriched library, clone:2810428J06 product:unclassifiable, full insert sequence. [AK013182]
A_52_P378827	1.516	0.886	1.883	1.55	2810429I04Rik	Mus musculus 13 days embryo male testis cDNA, RIKEN full-length enriched library, clone:6030404L06 product:unclassifiable, full insert sequence. [AK031301]
A_52_P397909	0.801	0.871	0.904	0.874	2810429I04Rik	Mus musculus 12 days embryo embryonic body between diaphragm region and neck cDNA, RIKEN full-length enriched library, clone:9430048F07 product:unclassifiable, full insert sequence [AK034854]
A_52_P397909	0.801	0.871	1.683	0.874	2810429I04Rik	Mus musculus 12 days embryo embryonic body between diaphragm region and neck cDNA, RIKEN full-length enriched library, clone:9430048F07 product:unclassifiable, full insert sequence [AK034854]
A_51_P186053	1.639	1.743	1.022	0.862	2810430M08Rik	Mus musculus RIKEN cDNA 2810430M08 gene (2810430M08Rik), mRNA [NM_026041]
A_52_P571698	0.809	0.576	0.821	0.88	2810430M08Rik	Mus musculus 6 days neonate head cDNA, RIKEN full-length enriched library, clone:5430437H21 product:unclassifiable, full insert sequence. [AK019950]
A_52_P429106	0.512	1.011	0.833	1.55	2810432D09Rik	Mus musculus RIKEN cDNA 2810432D09 gene (2810432D09Rik), mRNA [NM_027278]
A_52_P429106	0.512	1.011	0.732	1.55	2810432D09Rik	Mus musculus RIKEN cDNA 2810432D09 gene (2810432D09Rik), mRNA [NM_027278]
A_52_P207335	1.407	0.725	1.153	0.561	2810432L12Rik	Mus musculus RIKEN cDNA 2810432L12 gene (2810432L12Rik), mRNA [NM_025944]
A_51_P180916	0.962	1.082	0.883	0.844	2810436B12Rik	PREDICTED: Mus musculus RIKEN cDNA 2810436B12 gene (2810436B12Rik), mRNA [XM_986309]
A_51_P413687	1.281	1.084	1.053	0.753	2810437L13Rik	603167861F1 NCI_CGAP_Lu33 Mus musculus cDNA clone IMAGE:5255919 5', mRNA sequence [BI905520]
A_52_P177341	1.265	1.062	1	0.75	2810437L13Rik	Mus musculus RIKEN cDNA 2810437L13 gene (2810437L13Rik), mRNA [NM_197980]
A_51_P180891	2.084	1.784	1.091	0.874	2810439F02Rik	Mus musculus RIKEN cDNA 2810439F02 gene (2810439F02Rik), mRNA [NM_028341]
A_52_P619903	0.255	0.424	0.423	0.919	2810441K11Rik	Mus musculus RIKEN cDNA 2810441K11 gene (2810441K11Rik), mRNA [NM_026798]
A_52_P132792	1.102	1.034	1.547	1.252	2810442I21Rik	Mus musculus 12 days embryo spinal ganglion cDNA, RIKEN full-length enriched library, clone:D130013D23 product:hypothetical protein, full insert sequence [AK141825]
A_52_P247927	0.975	0.985	1.12	1.216	2810442I21Rik	PREDICTED: Mus musculus RIKEN cDNA 2810442I21 gene, transcript variant 5 (2810442I21Rik), mRNA [XM_901424]
A_52_P507169	2.046	1.168	1.402	0.834	2810449D17Rik	Mus musculus adult male cerebellum cDNA, RIKEN full-length enriched library, clone:1500008C05 product:unclassifiable, full insert sequence. [AK005177]
A_51_P257743	0.358	0.622	0.99	1.156	2810451A06Rik	Mus musculus RIKEN cDNA 2810451A06 gene (2810451A06Rik), mRNA [NM_176835]
A_51_P204793	1.353	1.306	0.801	0.846	2810452K22Rik	Mus musculus RIKEN cDNA 2810452K22 gene (2810452K22Rik), mRNA [NM_026048]
A_51_P204793	1.353	1.306	1.014	0.846	2810452K22Rik	Mus musculus RIKEN cDNA 2810452K22 gene (2810452K22Rik), mRNA [NM_026048]
A_52_P61774	1.814	0.897	0.636	0.481	2810452K22Rik	Mus musculus 10 day old male pancreas cDNA, RIKEN full-length enriched library, clone:1810047K05 product:similar to FROM HELA CYCLIN-DEPENDENT KINASE 2 INTERACTING PROTEIN (CDNA FLJ31550 FIS, CLONE NT2RI2001054, HIGHLY SIMILAR TO HOMO SAPIENS FROM...
A_52_P652878	1.515	1.425	0.971	0.872	2810453I06Rik	Mus musculus RIKEN cDNA 2810453I06 gene (2810453I06Rik), mRNA [NM_026050]
A_51_P389506	1.553	1.206	1.019	0.769	2810453I06Rik	Mus musculus RIKEN cDNA 2810453I06 gene, mRNA (cDNA clone IMAGE:4187078), complete cds. [BC012231]
A_51_P265154	0.87	0.955	1.162	0.833	2810454L23Rik	Mus musculus 10, 11 days embryo whole body cDNA, RIKEN full-length enriched library, clone:2810454L23 product:weakly similar to KINETOPLAST MITOCHONDRIAL MURF2 PROTEIN [Leishmania tarentolae], full insert sequence [AK013346]
A_52_P476754	0.94	1.515	0.718	0.856	2810457I06Rik	Mus musculus RIKEN cDNA 2810457I06 gene (2810457I06Rik), mRNA [NM_176860]
A_52_P316584	2.539	0.875	1.156	0.404	2810458H16Rik	Mus musculus 10, 11 days embryo whole body cDNA, RIKEN full-length enriched library, clone:2810458H16 product:hypothetical protein, full insert sequence. [AK013364]
A_51_P115374	0.801	0.868	1.124	0.626	2810458H16Rik	Mus musculus RIKEN cDNA 2810458H16 gene (2810458H16Rik), mRNA [NM_028370]
A_51_P310164	0.909	0.994	1.34	1.13	2810459M11Rik	Mus musculus 10, 11 days embryo whole body cDNA, RIKEN full-length enriched library, clone:2810459M11 product:hypothetical protein, full insert sequence. [AK013367]
A_52_P682707	0.911	0.48	1.176	0.449	2810465G24Rik	Mus musculus 10, 11 days embryo whole body cDNA, RIKEN full-length enriched library, clone:2810465G24 product:similar to KIAA0159 PROTEIN [Homo sapiens], full insert sequence. [AK013380]
A_51_P308290	1.198	1.124	1.271	1.014	2810468N07Rik	Mus musculus 10, 11 days embryo whole body cDNA, RIKEN full-length enriched library, clone:2810468N07 product:unclassifiable, full insert sequence. [AK013390]
A_51_P277795	2.148	5.269	0.749	2.531	2810474O19Rik	Mus musculus RIKEN cDNA 2810474O19 gene (2810474O19Rik), mRNA [NM_026054]
A_51_P277795	2.148	5.269	0.801	2.531	2810474O19Rik	Mus musculus RIKEN cDNA 2810474O19 gene (2810474O19Rik), mRNA [NM_026054]
A_51_P277795	2.148	5.269	1.044	2.531	2810474O19Rik	Mus musculus RIKEN cDNA 2810474O19 gene (2810474O19Rik), mRNA [NM_026054]
A_52_P14526	2.805	1.229	1.206	0.423	2810482G21Rik	Mus musculus adult male diencephalon cDNA, RIKEN full-length enriched library, clone:9330140A08 product:DNA segment, Chr 6, Brigham and Women's Genetics 1452 expressed, full insert sequence. [AK034007]
A_52_P387749	0.511	0.654	1.002	1.448	2810482G21Rik	Mus musculus mRNA for mKIAA1730 protein. [AK122545]
A_51_P476357	0.922	0.535	1.089	0.52	2810482I07Rik	Mus musculus 10, 11 days embryo whole body cDNA, RIKEN full-length enriched library, clone:2810482I07 product:unclassifiable, full insert sequence. [AK013434]
A_51_P104125	2.113	1.689	0.763	0.854	2810485I05Rik	Mus musculus RIKEN cDNA 2810485I05 gene (2810485I05Rik), mRNA [NM_176836]
A_51_P104125	2.113	1.689	1.411	0.854	2810485I05Rik	Mus musculus RIKEN cDNA 2810485I05 gene (2810485I05Rik), mRNA [NM_176836]
A_51_P158418	1.092	1.187	0.642	0.746	2810488G03Rik	Mus musculus 10, 11 days embryo whole body cDNA, RIKEN full-length enriched library, clone:2810488G03 product:inferred: RIKEN cDNA 2810488G03 gene, full insert sequence. [AK013449]
A_51_P364031	2.09	2.181	1.07	1.037	2900001O04Rik	Mus musculus RIKEN cDNA 2900001O04 gene (2900001O04Rik), mRNA [NM_026213]
A_52_P201494	1.048	0.906	0.511	0.6	2900002G04Rik	Mus musculus 11 days pregnant adult female ovary and uterus cDNA, RIKEN full-length enriched library, clone:5031428K02 product:similar to CDNA FLJ14503 FIS, CLONE NT2RM1000252, WEAKLY SIMILAR TO H.SAPIENS E-MAP-115 MRNA [Homo sapiens], full insert...
A_52_P201494	1.048	0.906	0.942	0.6	2900002G04Rik	Mus musculus 11 days pregnant adult female ovary and uterus cDNA, RIKEN full-length enriched library, clone:5031428K02 product:similar to CDNA FLJ14503 FIS, CLONE NT2RM1000252, WEAKLY SIMILAR TO H.SAPIENS E-MAP-115 MRNA [Homo sapiens], full insert...
A_52_P593175	2.596	2.912	1.079	1.222	2900002H16Rik	Mus musculus adult male medulla oblongata cDNA, RIKEN full-length enriched library, clone:6330559I19 product:unclassifiable, full insert sequence. [AK018236]
A_52_P193362	0.959	1.199	0.914	0.926	2900002H16Rik	Mus musculus RIKEN cDNA 2900002H16 gene (2900002H16Rik), mRNA [NM_021430]
A_52_P193362	0.959	1.199	0.836	0.926	2900002H16Rik	Mus musculus RIKEN cDNA 2900002H16 gene (2900002H16Rik), mRNA [NM_021430]
A_51_P382700	0.947	0.913	0.85	1.015	2900005J15Rik	Mus musculus RIKEN cDNA 2900005J15 gene (2900005J15Rik), mRNA [NM_026059]
A_51_P334532	1.564	0.966	1.388	0.771	2900006A17Rik	Mus musculus adult male hippocampus cDNA, RIKEN full-length enriched library, clone:2900006A17 product:unclassifiable, full insert sequence. [AK013487]
A_51_P227770	2.345	1.95	1.302	0.883	2900006B13Rik	Mus musculus RIKEN cDNA 2900006B13 gene (2900006B13Rik), mRNA [NM_028398]
A_52_P258457	1.286	0.974	1	1.175	2900006B13Rik	Mus musculus 16 days neonate heart cDNA, RIKEN full-length enriched library, clone:D830038A09 product:hypothetical PLP-dependent transferases structure containing protein, full insert sequence. [AK085984]
A_52_P195955	0.763	0.698	0.678	0.65	2900006F19Rik	Mus musculus RIKEN cDNA 2900006F19 gene (2900006F19Rik), mRNA [NM_028387]
A_51_P171531	1.278	1.344	0.85	0.666	2900006K08Rik	Mus musculus RIKEN cDNA 2900006K08 gene (2900006K08Rik), mRNA [NM_028377]
A_51_P171531	1.278	1.344	0.737	0.666	2900006K08Rik	Mus musculus RIKEN cDNA 2900006K08 gene (2900006K08Rik), mRNA [NM_028377]
A_51_P396811	1.762	1.458	1.11	0.857	2900009I07Rik	Mus musculus RIKEN cDNA 2900009I07 gene (2900009I07Rik), mRNA [NM_026520]
A_51_P491835	1.337	0.636	1.045	0.511	2900009J20Rik	Mus musculus adult male hippocampus cDNA, RIKEN full-length enriched library, clone:2900009J20 product:inferred: RIKEN cDNA 2900009J20 gene, full insert sequence. [AK013507]
A_52_P599181	1.112	1.021	0.754	0.612	2900010J23Rik	Mus musculus RIKEN cDNA 2900010J23 gene (2900010J23Rik), mRNA [NM_175190]
A_52_P599181	1.112	1.021	0.744	0.612	2900010J23Rik	Mus musculus RIKEN cDNA 2900010J23 gene (2900010J23Rik), mRNA [NM_175190]
A_51_P174773	0.86	1.017	0.816	1.07	2900010M23Rik	Mus musculus RIKEN cDNA 2900010M23 gene (2900010M23Rik), mRNA [NM_026063]
A_52_P206669	0.614	0.9	0.985	1.145	2900011G08Rik	Mus musculus adult male hippocampus cDNA, RIKEN full-length enriched library, clone:2900011G08 product:unclassifiable, full insert sequence. [AK013526]
A_52_P21986	1.214	0.934	1.297	0.65	2900024C23Rik	Mus musculus RIKEN cDNA 2900024C23 gene (2900024C23Rik), mRNA [NM_026062]
A_52_P21986	1.214	0.934	0.951	0.65	2900024C23Rik	Mus musculus RIKEN cDNA 2900024C23 gene (2900024C23Rik), mRNA [NM_026062]
A_52_P368167	0.323	0.279	0.986	0.803	2900024O10Rik	Mus musculus RIKEN cDNA 2900024O10 gene (2900024O10Rik), mRNA [NM_028372]
A_52_P368167	0.323	0.279	0.356	0.803	2900024O10Rik	Mus musculus RIKEN cDNA 2900024O10 gene (2900024O10Rik), mRNA [NM_028372]
A_51_P411728	0.393	0.556	1.271	2.195	2900026A02Rik	Mus musculus RIKEN cDNA 2900026A02 gene (2900026A02Rik), mRNA [NM_172884]
A_51_P443101	1.484	0.892	2.338	1.752	2900027M19Rik	Mus musculus 0 day neonate eyeball cDNA, RIKEN full-length enriched library, clone:E130111L12 product:unclassifiable, full insert sequence. [AK053575]
A_51_P229477	0.66	0.639	1.43	1.27	2900027M19Rik	Mus musculus adult male hippocampus cDNA, RIKEN full-length enriched library, clone:2900027M19 product:unclassifiable, full insert sequence. [AK013604]
A_51_P407638	1.373	0.815	0.998	0.544	2900034E22Rik	Mus musculus adult male hippocampus cDNA, RIKEN full-length enriched library, clone:2900034E22 product:unclassifiable, full insert sequence. [AK013613]
A_51_P398260	0.784	0.731	0.908	0.67	2900041A09Rik	Mus musculus RIKEN cDNA 2900041A09 gene (2900041A09Rik), mRNA [NM_182839]
A_51_P345685	1.357	1.561	1.073	1.022	2900042B11Rik	Mus musculus adult male hippocampus cDNA, RIKEN full-length enriched library, clone:2900042B11 product:similar to HSPCO34 PROTEIN [Homo sapiens], full insert sequence. [AK013636]
A_51_P293307	0.566	0.661	0.764	0.826	2900042E01Rik	Mus musculus RIKEN cDNA 2900042E01 gene (2900042E01Rik), mRNA [NM_175189]
A_51_P304561	1.452	1.598	1.115	1.122	2900042K05Rik	Mus musculus adult male hippocampus cDNA, RIKEN full-length enriched library, clone:2900042K05 product:unclassifiable, full insert sequence. [AK013640]
A_51_P213205	0.971	0.567	1.386	0.836	2900046G09Rik	Mus musculus RIKEN cDNA 2900046G09 gene (2900046G09Rik), mRNA [NM_133778]
A_52_P40504	2.75	1.65	1.519	1.051	2900052L18Rik	Mus musculus adult male spinal cord cDNA, RIKEN full-length enriched library, clone:A330069N23 product:hypothetical protein, full insert sequence. [AK162948]
A_52_P67212	1.111	1.399	1.379	0.829	2900052N01Rik	Mus musculus adult male hippocampus cDNA, RIKEN full-length enriched library, clone:C630003E24 product:unclassifiable, full insert sequence [AK049847]
A_52_P67212	1.111	1.399	0.343	0.829	2900052N01Rik	Mus musculus adult male hippocampus cDNA, RIKEN full-length enriched library, clone:C630003E24 product:unclassifiable, full insert sequence [AK049847]
A_52_P652092	0.914	1.105	0.741	0.876	2900053A13Rik	Mus musculus adult male hippocampus cDNA, RIKEN full-length enriched library, clone:2900053A13 product:Purkinje cell protein 2 (L7), full insert sequence. [AK013674]
A_52_P685115	0.626	0.668	0.58	0.628	2900053A13Rik	Mus musculus adult male aorta and vein cDNA, RIKEN full-length enriched library, clone:A530030G13 product:unclassifiable, full insert sequence. [AK079971]
A_51_P471273	1.008	1.316	1.125	1.503	2900055J20Rik	Mus musculus adult male hippocampus cDNA, RIKEN full-length enriched library, clone:2900055J20 product:hypothetical protein, full insert sequence. [AK013700]
A_52_P1010776	1.988	1.716	1.354	0.865	2900056M20Rik	PREDICTED: Mus musculus RIKEN cDNA 2900056M20 gene (2900056M20Rik), mRNA [XM_898625]
A_51_P488510	0.998	0.948	0.736	0.705	2900057D21Rik	Mus musculus RIKEN cDNA 2900057D21 gene (2900057D21Rik), mRNA [NM_145221]
A_51_P488510	0.998	0.948	0.91	0.705	2900057D21Rik	Mus musculus RIKEN cDNA 2900057D21 gene (2900057D21Rik), mRNA [NM_145221]
A_52_P577729	2.877	1.856	0.927	0.555	2900057K09Rik	Mus musculus cDNA clone IMAGE:6842869, partial cds. [BC062943]
A_52_P369840	1.311	1.135	1.138	1.03	2900060N12Rik	Mus musculus adult male hippocampus cDNA, RIKEN full-length enriched library, clone:2900060N12 product:unclassifiable, full insert sequence. [AK013738]
A_52_P279294	0.811	0.812	1.486	1.079	2900062L11Rik	Mus musculus RIKEN cDNA 2900062L11 gene (2900062L11Rik), mRNA [NM_029823]
A_51_P336403	2.278	1.903	1.271	0.98	2900064A13Rik	Mus musculus RIKEN cDNA 2900064A13 gene (2900064A13Rik), mRNA [NM_133749]
A_51_P204286	1.559	1.252	1.016	0.76	2900064A13Rik	Mus musculus adult male colon cDNA, RIKEN full-length enriched library, clone:9030618C06 product:unclassifiable, full insert sequence [AK033552]
A_51_P334563	1.868	0.999	1.501	1.398	2900064B16Rik	Mus musculus adult male hippocampus cDNA, RIKEN full-length enriched library, clone:2900064B16 product:unclassifiable, full insert sequence. [AK013746]
A_51_P508666	1.182	0.735	1.192	0.752	2900069M18Rik	Mus musculus adult male hippocampus cDNA, RIKEN full-length enriched library, clone:2900069M18 product:unclassifiable, full insert sequence. [AK013759]
A_51_P150480	2.598	2.481	1.19	0.894	2900073G15Rik	Mus musculus RIKEN cDNA 2900073G15 gene (2900073G15Rik), mRNA [NM_026064]
A_52_P550185	0.649	0.789	0.566	0.886	2900073H19Rik	Mus musculus RIKEN cDNA 2900073H19 gene (2900073H19Rik), mRNA [NM_026615]
A_52_P550185	0.649	0.789	0.76	0.886	2900073H19Rik	Mus musculus RIKEN cDNA 2900073H19 gene (2900073H19Rik), mRNA [NM_026615]
A_52_P203798	0.756	0.991	0.972	1.267	2900078C09Rik	Mus musculus adult male hippocampus cDNA, RIKEN full-length enriched library, clone:2900078C09 product:hypothetical protein, full insert sequence [AK013800]
A_52_P137236	3.345	1.548	1.211	1.064	2900078E11Rik	Mus musculus 10 days neonate medulla oblongata cDNA, RIKEN full-length enriched library, clone:B830002C24 product:unclassifiable, full insert sequence [AK046773]
A_51_P463791	1.776	0.59	1.025	0.361	2900083I11Rik	Mus musculus RIKEN cDNA 2900083I11 gene, mRNA (cDNA clone MGC:62200 IMAGE:5696610), complete cds. [BC051947]
A_52_P145011	0.382	0.546	1.598	3.141	2900084M01Rik	Mus musculus RIKEN cDNA 2900084M01 gene (2900084M01Rik), mRNA [NM_001007570]
A_51_P377641	1.255	0.765	1.25	1.313	2900092C05Rik	Mus musculus RIKEN cDNA 2900092C05 gene (2900092C05Rik), mRNA [NM_028434]
A_51_P279623	0.906	0.765	0.986	0.841	2900092E17Rik	Mus musculus RIKEN cDNA 2900092E17 gene (2900092E17Rik), mRNA [NM_030240]
A_51_P237374	1.224	1.069	1.07	1.012	2900093B09Rik	Mus musculus RIKEN cDNA 2900093B09 gene (2900093B09Rik), mRNA [NM_021387]
A_52_P244381	1.712	1.829	1.154	1.072	2900093K20Rik	Mus musculus adult male hippocampus cDNA, RIKEN full-length enriched library, clone:2900093K20 product:unclassifiable, full insert sequence. [AK013849]
A_52_P614417	0.508	1.241	1.367	3.443	3000002C10Rik	Mus musculus 0 day neonate cerebellum cDNA, RIKEN full-length enriched library, clone:C230017M01 product:glyceraldehyde-3-phosphate dehydrogenase (EC 1.2.1.12) homolog [Mus musculus], full insert sequence. [AK082178]
A_51_P456098	1.953	1.467	1.225	0.843	3010001K23Rik	Mus musculus RIKEN cDNA 3010001K23 gene (3010001K23Rik), mRNA [NM_028223]
A_52_P654910	0.622	0.72	0.619	0.783	3010009O07Rik	Mus musculus 12 days embryo head cDNA, RIKEN full-length enriched library, clone:3010009O07 product:unclassifiable, full insert sequence. [AK013894]
A_51_P488554	1.141	1.296	0.842	1.145	3010026O09Rik	Mus musculus RIKEN cDNA 3010026O09 gene (3010026O09Rik), mRNA [NM_026543]
A_52_P622600	1.381	0.734	1.012	0.981	3010026O09Rik	Mus musculus adult male hippocampus cDNA, RIKEN full-length enriched library, clone:2900016G09 product:hypothetical protein, full insert sequence. [AK013536]
A_52_P92121	1.786	3.308	1.124	1.919	3021401C12Rik	Mus musculus 0 day neonate eyeball cDNA, RIKEN full-length enriched library, clone:E130019F23 product:unclassifiable, full insert sequence [AK053456]
A_52_P834112	1.734	1.4	1.271	0.56	3021401N23Rik	Mus musculus 12 days embryo head cDNA, RIKEN full-length enriched library, clone:3021401N23 product:unclassifiable, full insert sequence [AK013908]
A_51_P306215	0.584	0.516	0.767	1.168	3100002H09Rik	Mus musculus 13 days embryo head cDNA, RIKEN full-length enriched library, clone:3100002H09 product:hypothetical protein, full insert sequence. [AK013916]
A_51_P278464	0.972	0.668	1.049	0.836	3100002J23Rik	Mus musculus 13 days embryo head cDNA, RIKEN full-length enriched library, clone:3100002J23 product:hypothetical protein, full insert sequence. [AK013920]
A_51_P287715	0.566	1.308	1.169	1.575	3100003L13Rik	Mus musculus 13 days embryo head cDNA, RIKEN full-length enriched library, clone:3100003L13 product:weakly similar to 8430413N20RIK PROTEIN [Mus musculus], full insert sequence. [AK013927]
A_52_P367473	0.574	0.557	1.768	1.671	3100003M19Rik	Mus musculus 13 days embryo head cDNA, RIKEN full-length enriched library, clone:3100003M19 product:hypothetical protein, full insert sequence. [AK013928]
A_52_P367473	0.574	0.557	0.651	1.671	3100003M19Rik	Mus musculus 13 days embryo head cDNA, RIKEN full-length enriched library, clone:3100003M19 product:hypothetical protein, full insert sequence. [AK013928]
A_51_P202003	1.416	1.596	0.763	0.816	3100004P22Rik	Mus musculus RIKEN cDNA 3100004P22 gene (3100004P22Rik), mRNA [NM_133693]
A_51_P521084	1.544	1.216	1.084	1.097	3110001A13Rik	Mus musculus RIKEN cDNA 3110001A13 gene (3110001A13Rik), mRNA [NM_025626]
A_51_P521084	1.544	1.216	1.011	1.097	3110001A13Rik	Mus musculus RIKEN cDNA 3110001A13 gene (3110001A13Rik), mRNA [NM_025626]
A_51_P521084	1.544	1.216	1.639	1.097	3110001A13Rik	Mus musculus RIKEN cDNA 3110001A13 gene (3110001A13Rik), mRNA [NM_025626]
A_51_P212183	1.401	1.44	1.11	1.036	3110001D03Rik	Mus musculus RIKEN cDNA 3110001D03 gene (3110001D03Rik), mRNA [NM_025849]
A_51_P212183	1.401	1.44	1.166	1.036	3110001D03Rik	Mus musculus RIKEN cDNA 3110001D03 gene (3110001D03Rik), mRNA [NM_025849]
A_51_P139578	1.14	1.196	0.745	0.673	3110001I20Rik	PREDICTED: Mus musculus RIKEN cDNA 3110001I20 gene, transcript variant 1 (3110001I20Rik), mRNA [XM_485063]
A_52_P200599	0.487	0.723	0.672	1.068	3110001I20Rik	Mus musculus RIKEN cDNA 3110001I20 gene, mRNA (cDNA clone IMAGE:4023466), complete cds. [BC095939]
A_52_P200599	0.487	0.723	1.204	1.068	3110001I20Rik	Mus musculus RIKEN cDNA 3110001I20 gene, mRNA (cDNA clone IMAGE:4023466), complete cds. [BC095939]
A_51_P286995	1.423	1.199	0.967	0.57	3110001I22Rik	Mus musculus RIKEN cDNA 3110001I22 gene (3110001I22Rik), mRNA [NM_025653]
A_52_P413348	0.563	0.455	0.74	0.403	3110001K24Rik	Mus musculus RIKEN cDNA 3110001K24 gene (3110001K24Rik), mRNA [NM_029389]
A_52_P413348	0.563	0.455	0.817	0.403	3110001K24Rik	Mus musculus RIKEN cDNA 3110001K24 gene (3110001K24Rik), mRNA [NM_029389]
A_52_P413348	0.563	0.455	0.672	0.403	3110001K24Rik	Mus musculus RIKEN cDNA 3110001K24 gene (3110001K24Rik), mRNA [NM_029389]
A_52_P112931	0.197	0.584	0.751	1.691	3110002H16Rik	Mus musculus RIKEN cDNA 3110002H16 gene (3110002H16Rik), mRNA [NM_029623]
A_52_P112931	0.197	0.584	0.408	1.691	3110002H16Rik	Mus musculus RIKEN cDNA 3110002H16 gene (3110002H16Rik), mRNA [NM_029623]
A_52_P238873	1.563	1.2	1.168	0.805	3110003A17Rik	Mus musculus RIKEN cDNA 3110003A17 gene, mRNA (cDNA clone IMAGE:6432119), complete cds. [BC098509]
A_52_P238873	1.563	1.2	1.103	0.805	3110003A17Rik	Mus musculus RIKEN cDNA 3110003A17 gene, mRNA (cDNA clone IMAGE:6432119), complete cds. [BC098509]
A_52_P19006	1.951	1.606	1.636	1.31	3110003A22Rik	Mus musculus adult male olfactory brain cDNA, RIKEN full-length enriched library, clone:6430407D20 product:hypothetical protein, full insert sequence. [AK018273]
A_51_P359293	1.553	1.466	0.897	0.867	3110003A22Rik	Mus musculus RIKEN cDNA 3110003A22 gene (3110003A22Rik), mRNA [NM_026534]
A_51_P359293	1.553	1.466	1.051	0.867	3110003A22Rik	Mus musculus RIKEN cDNA 3110003A22 gene (3110003A22Rik), mRNA [NM_026534]
A_51_P433837	1.128	0.588	0.891	0.575	3110004L20Rik	Mus musculus RIKEN cDNA 3110004L20 gene (3110004L20Rik), mRNA [NM_001033167]
A_51_P433837	1.128	0.588	1.191	0.575	3110004L20Rik	Mus musculus RIKEN cDNA 3110004L20 gene (3110004L20Rik), mRNA [NM_001033167]
A_51_P124798	0.746	1.255	0.791	1.299	3110005G23Rik	Mus musculus RIKEN cDNA 3110005G23 gene (3110005G23Rik), mRNA [NM_028427]
A_51_P124798	0.746	1.255	0.967	1.299	3110005G23Rik	Mus musculus RIKEN cDNA 3110005G23 gene (3110005G23Rik), mRNA [NM_028427]
A_51_P182845	0.625	0.765	1.002	0.482	3110005L24Rik	Mus musculus 13 days embryo head cDNA, RIKEN full-length enriched library, clone:3110005L24 product:hypothetical Isoleucine-rich region containing protein, full insert sequence. [AK014001]
A_51_P343215	0.705	0.978	1.018	0.991	3110006E14Rik	PREDICTED: Mus musculus RIKEN cDNA 3110006E14 gene (3110006E14Rik), mRNA [XM_127466]
A_52_P321978	1.324	1.106	1.213	1.179	3110007F17Rik	Mus musculus RIKEN cDNA 3110007F17 gene, mRNA (cDNA clone MGC:41705 IMAGE:1363266), complete cds. [BC027572]
A_52_P219141	1.168	1.005	1.102	0.834	3110009E18Rik	Mus musculus RIKEN cDNA 3110009E18 gene (3110009E18Rik), mRNA [NM_028439]
A_51_P325198	1.071	0.89	1.337	1.263	3110009E18Rik	BY713029 RIKEN full-length enriched, 13 days embryo head Mus musculus cDNA clone 3110009E18 5'. [BY713029]
A_52_P75220	0.912	0.835	1.257	0.818	3110021N24Rik	Mus musculus 10 days embryo whole body cDNA, RIKEN full-length enriched library, clone:2610002D03 product:hypothetical protein, full insert sequence. [AK011275]
A_51_P137383	1.211	1.296	0.838	0.917	3110023B02Rik	Mus musculus RIKEN cDNA 3110023B02 gene (3110023B02Rik), mRNA [NM_152807]
A_52_P18922	0.118	0.31	0.889	1.807	3110023E09Rik	Mus musculus RIKEN cDNA 3110023E09 gene (3110023E09Rik), mRNA [NM_026522]
A_52_P18922	0.118	0.31	0.932	1.807	3110023E09Rik	Mus musculus RIKEN cDNA 3110023E09 gene (3110023E09Rik), mRNA [NM_026522]
A_52_P18922	0.118	0.31	0.505	1.807	3110023E09Rik	Mus musculus RIKEN cDNA 3110023E09 gene (3110023E09Rik), mRNA [NM_026522]
A_52_P1194909	1.459	1.433	1.225	0.966	3110023J12Rik	Mus musculus 13 days embryo head cDNA, RIKEN full-length enriched library, clone:3110023J12 product:unclassifiable, full insert sequence. [AK014075]
A_52_P262914	1.83	2.056	0.896	0.95	3110024A21Rik	Mus musculus RIKEN cDNA 3110024A21 gene (3110024A21Rik), mRNA [NM_024215]
A_52_P262914	1.83	2.056	0.779	0.95	3110024A21Rik	Mus musculus RIKEN cDNA 3110024A21 gene (3110024A21Rik), mRNA [NM_024215]
A_52_P203981	1.049	0.657	1.187	0.645	3110031B13Rik	Mus musculus RIKEN cDNA 3110031B13 gene (3110031B13Rik), mRNA [NM_026075]
A_52_P203981	1.049	0.657	0.958	0.645	3110031B13Rik	Mus musculus RIKEN cDNA 3110031B13 gene (3110031B13Rik), mRNA [NM_026075]
A_52_P785927	1.664	1.37	1.383	1.112	3110035C09Rik	Mus musculus 13 days embryo head cDNA, RIKEN full-length enriched library, clone:3110035C09 product:unclassifiable, full insert sequence [AK014122]
A_51_P197883	1.198	0.783	0.981	0.556	3110037I16Rik	Mus musculus RIKEN cDNA 3110037I16 gene (3110037I16Rik), mRNA [NM_028457]
A_52_P263251	0.614	0.786	0.562	0.722	3110040N11Rik	Mus musculus RIKEN cDNA 3110040N11 gene (3110040N11Rik), mRNA [NM_026077]
A_51_P417074	2.205	2.162	1.007	0.984	3110043J09Rik	Mus musculus RIKEN cDNA 3110043J09 gene (3110043J09Rik), mRNA [NM_028455]
A_51_P501218	1.252	1.084	0.581	0.665	3110043O21Rik	Mus musculus RIKEN cDNA 3110043O21 gene, mRNA (cDNA clone MGC:100148 IMAGE:30638238), complete cds. [BC076612]
A_51_P501218	1.252	1.084	0.969	0.665	3110043O21Rik	Mus musculus RIKEN cDNA 3110043O21 gene, mRNA (cDNA clone MGC:100148 IMAGE:30638238), complete cds. [BC076612]
A_52_P296864	0.868	0.67	0.763	1.172	3110045C21Rik	Mus musculus 13 days embryo head cDNA, RIKEN full-length enriched library, clone:3110045C21 product:unclassifiable, full insert sequence [AK014177]
A_52_P278295	0.874	0.825	0.775	1.498	3110045G13Rik	Mus musculus RIKEN cDNA 3110045G13 gene (3110045G13Rik), transcript variant 1, mRNA [NM_028460]
A_52_P278295	0.874	0.825	1.35	1.498	3110045G13Rik	Mus musculus RIKEN cDNA 3110045G13 gene (3110045G13Rik), transcript variant 1, mRNA [NM_028460]
A_51_P310254	1.662	1.317	1.107	0.871	3110048E14Rik	Mus musculus RIKEN cDNA 3110048E14 gene (3110048E14Rik), transcript variant 1, mRNA [NM_133750]
A_51_P165451	2.474	2.047	0.816	0.629	3110049J23Rik	Mus musculus RIKEN cDNA 3110049J23 gene (3110049J23Rik), mRNA [NM_026085]
A_51_P165451	2.474	2.047	0.758	0.629	3110049J23Rik	Mus musculus RIKEN cDNA 3110049J23 gene (3110049J23Rik), mRNA [NM_026085]
A_51_P266546	1.94	1.912	0.878	1.124	3110050N22Rik	Mus musculus RIKEN cDNA 3110050N22 gene (3110050N22Rik), mRNA [NM_173181]
A_51_P266546	1.94	1.912	1.13	1.124	3110050N22Rik	Mus musculus RIKEN cDNA 3110050N22 gene (3110050N22Rik), mRNA [NM_173181]
A_52_P562807	1.494	1.46	1.149	0.661	3110052M02Rik	Mus musculus RIKEN cDNA 3110052M02 gene, transcript variant 1, mRNA (cDNA clone MGC:69880 IMAGE:6822779), complete cds. [BC064464]
A_52_P562807	1.494	1.46	0.894	0.661	3110052M02Rik	Mus musculus RIKEN cDNA 3110052M02 gene, transcript variant 1, mRNA (cDNA clone MGC:69880 IMAGE:6822779), complete cds. [BC064464]
A_52_P360453	0.909	0.767	1.785	1.301	3110052M02Rik	Mus musculus 12 days embryo eyeball cDNA, RIKEN full-length enriched library, clone:D230016I04 product:unclassifiable, full insert sequence. [AK084271]
A_52_P649419	0.925	0.533	1.497	0.581	3110052M02Rik	Mus musculus 16 days neonate cerebellum cDNA, RIKEN full-length enriched library, clone:9630012B19 product:unclassifiable, full insert sequence [AK162561]
A_52_P314157	1.309	1.57	1.542	1.759	3110054G05Rik	Mus musculus adult male pituitary gland cDNA, RIKEN full-length enriched library, clone:5330416F14 product:unclassifiable, full insert sequence. [AK030470]
A_51_P407690	0.648	0.836	1.022	1.111	3110056O03Rik	Mus musculus RIKEN cDNA 3110056O03 gene (3110056O03Rik), mRNA [NM_175195]
A_52_P500622	0.989	1.479	1.073	0.97	3110057O12Rik	Mus musculus RIKEN cDNA 3110057O12 gene (3110057O12Rik), mRNA [NM_026622]
A_52_P500622	0.989	1.479	1.492	0.97	3110057O12Rik	Mus musculus RIKEN cDNA 3110057O12 gene (3110057O12Rik), mRNA [NM_026622]
A_52_P500622	0.989	1.479	1.149	0.97	3110057O12Rik	Mus musculus RIKEN cDNA 3110057O12 gene (3110057O12Rik), mRNA [NM_026622]
A_51_P222077	0.966	0.904	0.958	1.239	3110062M04Rik	Mus musculus RIKEN cDNA 3110062M04 gene (3110062M04Rik), mRNA [NM_199145]
A_51_P222077	0.966	0.904	1.476	1.239	3110062M04Rik	Mus musculus RIKEN cDNA 3110062M04 gene (3110062M04Rik), mRNA [NM_199145]
A_51_P424518	1.667	1.407	1.059	0.721	3110068G20Rik	Mus musculus 13 days embryo head cDNA, RIKEN full-length enriched library, clone:3110068G20 product:unclassifiable, full insert sequence [AK014241]
A_51_P290914	0.414	0.562	1.473	1.517	3110070M22Rik	Mus musculus RIKEN cDNA 3110070M22 gene (3110070M22Rik), mRNA [NM_026084]
A_51_P180994	1.48	1.248	1.364	0.891	3110073H01Rik	Mus musculus RIKEN cDNA 3110073H01 gene, mRNA (cDNA clone IMAGE:5043259), with apparent retained intron [BC025200]
A_51_P383293	0.676	0.487	0.782	1.062	3110079O15Rik	Mus musculus 13 days embryo head cDNA, RIKEN full-length enriched library, clone:3110079O15 product:hypothetical protein, full insert sequence. [AK014261]
A_52_P874367	0.501	0.519	0.761	0.805	3110080O07Rik	Mus musculus 13 days embryo head cDNA, RIKEN full-length enriched library, clone:3110080O07 product:unclassifiable, full insert sequence. [AK014267]
A_51_P415207	1.216	1.143	1.047	1.336	3110082D06Rik	Mus musculus 13 days embryo head cDNA, RIKEN full-length enriched library, clone:3110082D06 product:hypothetical protein, full insert sequence. [AK014270]
A_51_P209071	2.642	2.009	1.232	0.92	3110082I17Rik	Mus musculus RIKEN cDNA 3110082I17 gene (3110082I17Rik), mRNA [NM_028469]
A_52_P413448	2.382	2.011	1.167	1.117	3110098I04Rik	Mus musculus 13 days embryo head cDNA, RIKEN full-length enriched library, clone:3110098I04 product:unclassifiable, full insert sequence. [AK019443]
A_51_P247412	0.968	1.629	1.499	0.691	3200001D21Rik	Mus musculus 14, 17 days embryo head cDNA, RIKEN full-length enriched library, clone:3200001D21 product:unclassifiable, full insert sequence. [AK014278]
A_52_P368881	2.011	1.438	0.755	0.65	3200001K10Rik	PREDICTED: Mus musculus RIKEN cDNA 3200001K10 gene, transcript variant 1 (3200001K10Rik), mRNA [XM_355585]
A_52_P368881	2.011	1.438	1.111	0.65	3200001K10Rik	PREDICTED: Mus musculus RIKEN cDNA 3200001K10 gene, transcript variant 1 (3200001K10Rik), mRNA [XM_355585]
A_51_P418737	1.179	1.318	1.013	1.034	3200001K10Rik	Mus musculus 14, 17 days embryo head cDNA, RIKEN full-length enriched library, clone:3200001K10 product:hypothetical Glutamic acid-rich region containing protein, full insert sequence. [AK014289]
A_52_P81008	0.896	0.596	1.072	0.605	3200001K10Rik	PREDICTED: Mus musculus RIKEN cDNA 3200001K10 gene, transcript variant 3 (3200001K10Rik), mRNA [XM_895655]
A_52_P570583	1.043	1.339	0.881	0.935	3200002M19Rik	Mus musculus RIKEN cDNA 3200002M19 gene (3200002M19Rik), mRNA [NM_027532]
A_52_P570583	1.043	1.339	0.848	0.935	3200002M19Rik	Mus musculus RIKEN cDNA 3200002M19 gene (3200002M19Rik), mRNA [NM_027532]
A_51_P124647	1.168	0.875	0.842	0.547	3200002M19Rik	Mus musculus adult male medulla oblongata cDNA, RIKEN full-length enriched library, clone:6330414C15 product:hypothetical Aspartic acid-rich region containing protein, full insert sequence. [AK018169]
A_52_P674331	1.575	0.555	1.548	0.512	3222401L13Rik	Mus musculus RIKEN cDNA 3222401L13 gene (3222401L13Rik), mRNA [NM_001033392]
A_51_P245631	1.375	1.16	0.839	0.86	3222401M22Rik	Mus musculus RIKEN cDNA 3222401M22 gene, mRNA (cDNA clone MGC:28608 IMAGE:4218473), complete cds. [BC038341]
A_51_P245631	1.375	1.16	1.262	0.86	3222401M22Rik	Mus musculus RIKEN cDNA 3222401M22 gene, mRNA (cDNA clone MGC:28608 IMAGE:4218473), complete cds. [BC038341]
A_52_P103319	2.763	2.648	1.288	0.983	3222402P14Rik	PREDICTED: Mus musculus RIKEN cDNA 3222402P14 gene, transcript variant 6 (3222402P14Rik), mRNA [XM_001004721]
A_51_P133169	1.235	0.951	1.297	1.622	3222402P14Rik	Mus musculus 12 days embryo embryonic body between diaphragm region and neck cDNA, RIKEN full-length enriched library, clone:9430084I02 product:SERINE/THREONINE PROTEIN PHOSPHATASE 2A, 72/130 KDA REGULATORY SUBUNIT B (PP2A, SUBUNIT B, B''-PR72/PR130)...
A_51_P270960	0.871	0.674	1.576	0.991	3222402P14Rik	Mus musculus RIKEN cDNA 3222402P14 gene, mRNA (cDNA clone IMAGE:3673874), complete cds. [BC031532]
A_51_P451808	1.747	2.427	0.891	1.183	3230401D17Rik	Mus musculus RIKEN cDNA 3230401D17 gene (3230401D17Rik), mRNA [NM_025699]
A_52_P512749	1.776	1.344	0.775	0.505	3230401I01Rik	Mus musculus RIKEN cDNA 3230401I01 gene (3230401I01Rik), mRNA [NM_026140]
A_51_P189870	0.755	0.601	1.255	1.152	3230401I01Rik	Mus musculus mRNA for mKIAA1970 protein [AK129469]
A_51_P299216	1.394	1.03	1.046	0.648	3230401M21Rik	Mus musculus RIKEN cDNA 3230401M21 gene, mRNA (cDNA clone IMAGE:5320618), complete cds. [BC043315]
A_51_P415395	2.283	3.364	1.564	2.392	3300001A09Rik	Mus musculus RIKEN cDNA 3300001A09 gene, mRNA (cDNA clone MGC:48200 IMAGE:1515262), complete cds. [BC039571]
A_52_P471259	0.647	0.774	1.033	0.725	3300001G02Rik	Mus musculus RIKEN cDNA 3300001G02 gene (3300001G02Rik), mRNA [NM_030093]
A_52_P471259	0.647	0.774	0.671	0.725	3300001G02Rik	Mus musculus RIKEN cDNA 3300001G02 gene (3300001G02Rik), mRNA [NM_030093]
A_51_P197645	0.277	0.408	0.493	0.984	3300001K11Rik	PREDICTED: Mus musculus RIKEN cDNA 3300001K11 gene (3300001K11Rik), mRNA [XM_358761]
A_52_P525837	1.484	1.468	1.011	0.771	3300001M20Rik	Mus musculus RIKEN cDNA 3300001M20 gene (3300001M20Rik), mRNA [NM_175113]
A_52_P525837	1.484	1.468	0.932	0.771	3300001M20Rik	Mus musculus RIKEN cDNA 3300001M20 gene (3300001M20Rik), mRNA [NM_175113]
A_51_P133737	1.547	0.807	1.26	0.571	3300001P08Rik	Mus musculus RIKEN cDNA 3300001P08 gene (3300001P08Rik), mRNA [NM_026313]
A_52_P250578	1.91	1.095	1.016	0.534	3321401G04Rik	Mus musculus 14, 17 days embryo head cDNA, RIKEN full-length enriched library, clone:3221403F10 product:hypothetical protein, full insert sequence. [AK132148]
A_51_P157986	0.318	0.45	0.548	1.792	3321401G04Rik	Mus musculus RIKEN cDNA 3321401G04 gene (3321401G04Rik), mRNA [NM_029930]
A_52_P20639	1.061	0.997	1.579	1.1	3322402L07Rik	Mus musculus RIKEN cDNA 3322402L07 gene (3322402L07Rik), mRNA [NM_023727]
A_52_P379934	0.023	0.631	1.049	0.768	3632451O06Rik	Mus musculus RIKEN cDNA 3632451O06 gene (3632451O06Rik), mRNA [NM_026142]
A_52_P456392	1.051	0.774	0.702	1.472	3732412D22Rik	Mus musculus RIKEN cDNA 3732412D22 gene (3732412D22Rik), mRNA [NM_001001980]
A_52_P456392	1.051	0.774	1.107	1.472	3732412D22Rik	Mus musculus RIKEN cDNA 3732412D22 gene (3732412D22Rik), mRNA [NM_001001980]
A_52_P456392	1.051	0.774	1.396	1.472	3732412D22Rik	Mus musculus RIKEN cDNA 3732412D22 gene (3732412D22Rik), mRNA [NM_001001980]
A_51_P331870	0.933	1.028	0.817	0.768	3732413I11Rik	Mus musculus RIKEN cDNA 3732413I11 gene (3732413I11Rik), mRNA [NM_028862]
A_52_P379297	0.921	0.849	0.614	0.543	3830402I07Rik	Mus musculus RIKEN cDNA 3830402I07 gene (3830402I07Rik), mRNA [NM_001001187]
A_52_P417978	1.548	1.36	0.727	0.534	3830403N18Rik	Mus musculus RIKEN cDNA 3830403N18 gene (3830403N18Rik), mRNA [NM_027510]
A_52_P128032	1.658	1.39	1.009	0.762	3830406C13Rik	Mus musculus RIKEN cDNA 3830406C13 gene (3830406C13Rik), transcript variant 2, mRNA [NM_178141]
A_52_P128032	1.658	1.39	1.172	0.762	3830406C13Rik	Mus musculus RIKEN cDNA 3830406C13 gene (3830406C13Rik), transcript variant 2, mRNA [NM_178141]
A_52_P218792	0.864	0.658	0.911	1.049	3830406C13Rik	Mus musculus RIKEN cDNA 3830406C13 gene (3830406C13Rik), transcript variant 1, mRNA [NM_146051]
A_51_P201450	1.295	1.063	1.114	0.486	3830408D24Rik	Mus musculus 18 days pregnant adult female placenta and extra embryonic tissue cDNA, RIKEN full-length enriched library, clone:3830408D24 product:hypothetical Histidine-rich region containing protein, full insert sequence. [AK014425]
A_52_P233411	1.487	1.513	0.923	0.977	3830422K02Rik	Mus musculus RIKEN cDNA 3830422K02 gene (3830422K02Rik), mRNA [NM_173767]
A_51_P133052	1.589	1.462	0.934	0.845	3930401K13Rik	Mus musculus RIKEN cDNA 3930401K13 gene (3930401K13Rik), mRNA [NM_028720]
A_51_P208152	0.759	0.762	1.405	0.779	3930402G23Rik	Mus musculus 13 days embryo whole body cDNA, RIKEN full-length enriched library, clone:3930402G23 product:hypothetical protein, full insert sequence. [AK014460]
A_52_P370476	0.512	0.649	0.953	0.882	4121402D02Rik	Mus musculus RIKEN cDNA 4121402D02 gene, mRNA (cDNA clone MGC:57934 IMAGE:5701204), complete cds. [BC043039]
A_52_P370476	0.512	0.649	0.741	0.882	4121402D02Rik	Mus musculus RIKEN cDNA 4121402D02 gene, mRNA (cDNA clone MGC:57934 IMAGE:5701204), complete cds. [BC043039]
A_52_P64601	0.385	0.55	0.674	0.946	4121402D02Rik	Mus musculus RIKEN cDNA 4121402D02 gene (4121402D02Rik), mRNA [NM_028722]
A_52_P64601	0.385	0.55	0.525	0.946	4121402D02Rik	Mus musculus RIKEN cDNA 4121402D02 gene (4121402D02Rik), mRNA [NM_028722]
A_52_P37477	0.941	1.202	1.046	1.099	4430402I18Rik	Mus musculus RIKEN cDNA 4430402I18 gene (4430402I18Rik), mRNA [NM_198651]
A_51_P127035	1.192	1.42	0.822	0.82	4432405B04Rik	Mus musculus RIKEN cDNA 4432405B04 gene (4432405B04Rik), mRNA [NM_026486]
A_52_P222669	1.252	0.992	1.004	0.744	4432406C05Rik	Mus musculus 12 days embryo head cDNA, RIKEN full-length enriched library, clone:3000002F03 product:unclassifiable, full insert sequence [AK013859]
A_52_P470401	0.991	0.936	0.774	0.744	4432406C05Rik	Mus musculus RIKEN cDNA 4432406C05 gene (4432406C05Rik), mRNA [NM_025708]
A_52_P470401	0.991	0.936	0.692	0.744	4432406C05Rik	Mus musculus RIKEN cDNA 4432406C05 gene (4432406C05Rik), mRNA [NM_025708]
A_52_P470401	0.991	0.936	0.778	0.744	4432406C05Rik	Mus musculus RIKEN cDNA 4432406C05 gene (4432406C05Rik), mRNA [NM_025708]
A_51_P172625	1.061	1.244	1.65	1.662	4432412L15Rik	Mus musculus 14 days embryo liver cDNA, RIKEN full-length enriched library, clone:4432412L15 product:hypothetical protein, full insert sequence [AK014493]
A_51_P406165	1.452	1.19	1.063	0.696	4432416J03Rik	Mus musculus RIKEN cDNA 4432416J03 gene (4432416J03Rik), mRNA [NM_030069]
A_51_P473953	1.153	1.049	0.976	1.251	4631416L12Rik	PREDICTED: Mus musculus RIKEN cDNA 4631416L12 gene, transcript variant 1 (4631416L12Rik), mRNA [XM_887737]
A_51_P295816	1.871	1.523	0.958	0.807	4631422C13Rik	Mus musculus RIKEN cDNA 4631422C13 gene, mRNA (cDNA clone IMAGE:6822021), complete cds. [BC064462]
A_51_P205215	0.626	0.433	0.89	0.705	4631423F02Rik	Mus musculus RIKEN cDNA 4631423F02 gene (4631423F02Rik), mRNA [NM_027551]
A_51_P215293	1.515	1.437	1.307	0.948	4631424J17Rik	Mus musculus mRNA for mKIAA1935 protein. [AK173305]
A_52_P465809	1.527	0.874	1.233	0.807	4631424J17Rik	Mus musculus 15 days embryo head cDNA, RIKEN full-length enriched library, clone:D930040F23 product:unclassifiable, full insert sequence [AK086604]
A_51_P465128	0.782	0.862	1.196	1.107	4631426J05Rik	Mus musculus RIKEN cDNA 4631426J05 gene (4631426J05Rik), mRNA [NM_029935]
A_52_P162509	1.553	1.161	1.064	0.637	4631427C17Rik	Mus musculus RIKEN cDNA 4631427C17 gene (4631427C17Rik), mRNA [NM_021414]
A_52_P162509	1.553	1.161	1.078	0.637	4631427C17Rik	Mus musculus RIKEN cDNA 4631427C17 gene (4631427C17Rik), mRNA [NM_021414]
A_52_P162509	1.553	1.161	1.037	0.637	4631427C17Rik	Mus musculus RIKEN cDNA 4631427C17 gene (4631427C17Rik), mRNA [NM_021414]
A_51_P176396	0.719	0.773	0.942	0.622	4631427C17Rik	Mus musculus brain cDNA, clone MNCb-5555. [AB041551]
A_52_P389863	0.963	1.254	0.859	1.44	4632404H12Rik	Mus musculus 16 days embryo head cDNA, RIKEN full-length enriched library, clone:C130034I06 product:unclassifiable, full insert sequence [AK048101]
A_51_P483483	1.427	0.929	0.997	0.649	4632404H12Rik	Mus musculus RIKEN cDNA 4632404H12 gene (4632404H12Rik), mRNA [NM_028726]
A_51_P385653	3.333	1.579	1.205	0.44	4632404H22Rik	Mus musculus RIKEN cDNA 4632404H22 gene (4632404H22Rik), mRNA [NM_030167]
A_51_P455657	2.153	1.519	1.408	0.646	4632404N19Rik	Mus musculus 0 day neonate skin cDNA, RIKEN full-length enriched library, clone:4632404N19 product:unclassifiable, full insert sequence. [AK014551]
A_52_P229705	0.975	0.935	1.236	1.006	4632408A20Rik	Mus musculus adult male spinal cord cDNA, RIKEN full-length enriched library, clone:A330054B07 product:weakly similar to PEROXISOMAL ACYL-COENZYME A THIOESTER HYDROLASE 2 (EC 3.1.2.2) (PEROXISOMAL LONG-CHAIN ACYL-COA THIOESTERASE 2) (PTE-IA) [Mus...
A_52_P115292	0.922	0.903	1.312	0.909	4632408A20Rik	Mus musculus RIKEN cDNA 4632408A20 gene, mRNA (cDNA clone IMAGE:3485583), complete cds. [BC002159]
A_52_P440027	1.261	1.203	1.173	0.875	4632411B12Rik	Mus musculus 0 day neonate skin cDNA, RIKEN full-length enriched library, clone:4632411B12 product:unclassifiable, full insert sequence. [AK014565]
A_51_P262943	0.474	1.088	0.536	1.089	4632411B12Rik	Mus musculus RIKEN cDNA 4632411B12 gene (4632411B12Rik), mRNA [NM_172652]
A_52_P103024	0.458	0.671	0.856	1.413	4632412N22Rik	Mus musculus RIKEN cDNA 4632412N22 gene (4632412N22Rik), mRNA [NM_177087]
A_51_P382331	0.565	1.84	0.643	1.014	4632413K17Rik	Mus musculus 0 day neonate skin cDNA, RIKEN full-length enriched library, clone:4632413K17 product:hypothetical protein, full insert sequence. [AK014574]
A_51_P109171	1.668	1.684	0.454	0.881	4632413K17Rik	Mus musculus RIKEN cDNA 4632413K17 gene (4632413K17Rik), mRNA [NM_177614]
A_51_P109171	1.668	1.684	0.91	0.881	4632413K17Rik	Mus musculus RIKEN cDNA 4632413K17 gene (4632413K17Rik), mRNA [NM_177614]
A_51_P472329	0.994	1.056	0.936	1.321	4632415K11Rik	Mus musculus RIKEN cDNA 4632415K11 gene (4632415K11Rik), mRNA [NM_028883]
A_52_P407007	0.741	0.727	0.672	0.497	4632415L05Rik	Mus musculus RIKEN cDNA 4632415L05 gene (4632415L05Rik), mRNA [NM_027561]
A_51_P146077	0.801	1.22	1.173	1.553	4632417D23Rik	Mus musculus RIKEN cDNA 4632417D23 gene (4632417D23Rik), mRNA [NM_172934]
A_51_P394802	0.711	0.906	0.658	0.694	4632417K18Rik	Mus musculus RIKEN cDNA 4632417K18 gene (4632417K18Rik), mRNA [NM_026640]
A_51_P507778	1.125	0.982	1.096	1.053	4632417N05Rik	Mus musculus RIKEN cDNA 4632417N05 gene (4632417N05Rik), mRNA [NM_028725]
A_52_P381958	1.999	0.926	1.619	0.71	4632419I22Rik	Mus musculus RIKEN cDNA 4632419I22 gene, mRNA (cDNA clone MGC:91302 IMAGE:5716200), complete cds. [BC067002]
A_52_P462358	1.191	1.111	1.011	1.046	4632419K20Rik	Mus musculus RIKEN cDNA 4632419K20 gene (4632419K20Rik), mRNA [NM_199009]
A_52_P644072	0.575	0.391	0.886	0.75	4632419K20Rik	Mus musculus 0 day neonate skin cDNA, RIKEN full-length enriched library, clone:4632419K20 product:HYPOTHETICAL 107.1 KDA PROTEIN homolog [Homo sapiens], full insert sequence [AK014591]
A_51_P149373	2.364	1.685	1.388	0.881	4632423N09Rik	Mus musculus RIKEN cDNA 4632423N09 gene (4632423N09Rik), mRNA [NM_134030]
A_52_P617386	1.54	1.182	1.033	0.74	4632427E13Rik	Mus musculus blastocyst blastocyst cDNA, RIKEN full-length enriched library, clone:I1C0042P09 product:hypothetical protein, full insert sequence. [AK145781]
A_51_P372992	0.781	0.796	0.773	0.764	4632428N05Rik	Mus musculus RIKEN cDNA 4632428N05 gene (4632428N05Rik), mRNA [NM_028732]
A_51_P423869	1.118	0.864	0.721	0.811	4632433K11Rik	Mus musculus RIKEN cDNA 4632433K11 gene (4632433K11Rik), mRNA [NM_029849]
A_52_P1034776	1.909	0.55	1.661	0.423	4633401B06Rik	Mus musculus 0 day neonate skin cDNA, RIKEN full-length enriched library, clone:4633401B06 product:unclassifiable, full insert sequence. [AK014609]
A_52_P580533	1.141	0.964	0.881	0.717	4732415M23Rik	Mus musculus adult male testis cDNA, RIKEN full-length enriched library, clone:4930403E08 product:hypothetical protein, full insert sequence. [AK076656]
A_52_P604666	1.611	1.418	1.354	0.917	4732416N19Rik	Mus musculus 10 days neonate skin cDNA, RIKEN full-length enriched library, clone:4732416N19 product:unclassifiable, full insert sequence. [AK028613]
A_52_P685938	1.522	1.504	1.164	0.846	4732418C07Rik	Mus musculus RIKEN cDNA 4732418C07 gene (4732418C07Rik), mRNA [NM_172698]
A_52_P685938	1.522	1.504	1.063	0.846	4732418C07Rik	Mus musculus RIKEN cDNA 4732418C07 gene (4732418C07Rik), mRNA [NM_172698]
A_51_P157297	1.417	1.367	0.825	0.724	4732418C07Rik	Mus musculus adult male testis cDNA, RIKEN full-length enriched library, clone:4932415I20 product:hypothetical EF-hand/Protein splicing (intein) containing protein, full insert sequence. [AK030011]
A_52_P518202	1.658	1.186	0.862	1.091	4732418C07Rik	Mus musculus adult male diencephalon cDNA, RIKEN full-length enriched library, clone:9330112N06 product:Hypothetical EF-hand/protein splicing, full insert sequence. [AK033905]
A_52_P119350	0.814	1.075	1.309	0.892	4732419C18Rik	Mus musculus 10 days neonate skin cDNA, RIKEN full-length enriched library, clone:4732419C18 product:unclassifiable, full insert sequence [AK076318]
A_51_P179789	1.459	1.108	1.217	1.108	4732429D16Rik	Mus musculus RIKEN cDNA 4732429D16 gene (4732429D16Rik), mRNA [NM_145437]
A_51_P260312	0.601	0.607	0.631	0.755	4732435N03Rik	Mus musculus RIKEN cDNA 4732435N03 gene (4732435N03Rik), mRNA [NM_172753]
A_51_P345022	0.578	0.671	0.835	0.784	4732456N10Rik	Mus musculus RIKEN cDNA 4732456N10 gene (4732456N10Rik), mRNA [NM_177717]
A_51_P419027	1.37	0.332	1.67	0.273	4732457N14	Mus musculus 10 days neonate skin cDNA, RIKEN full-length enriched library, clone:4732457N14 product:hypothetical protein, full insert sequence. [AK076353]
A_52_P502279	0.644	0.64	0.848	1.158	4732460I02Rik	Mus musculus 12 days embryo eyeball cDNA, RIKEN full-length enriched library, clone:D230007J06 product:unclassifiable, full insert sequence. [AK084197]
A_52_P502279	0.644	0.64	1.271	1.158	4732460I02Rik	Mus musculus 12 days embryo eyeball cDNA, RIKEN full-length enriched library, clone:D230007J06 product:unclassifiable, full insert sequence. [AK084197]
A_52_P555629	0.994	0.908	0.9	0.876	4732460K03Rik	Mus musculus mRNA for mKIAA0543 protein [AK129160]
A_52_P172691	0.425	1.534	1.936	1.026	4732465E10Rik	Mus musculus 10 days neonate skin cDNA, RIKEN full-length enriched library, clone:4732465E10 product:unclassifiable, full insert sequence. [AK028870]
A_52_P489202	0.652	0.622	0.732	0.68	4732465J04Rik	Mus musculus RIKEN cDNA 4732465J04 gene (4732465J04Rik), mRNA [NM_001001499]
A_52_P300344	2.405	0.975	1.499	0.544	4732466D17Rik	Mus musculus cDNA fis, clone TRACH3014415, weakly similar to Carboxypeptidase S precursor (EC 3.4.17.4). [AK128969]
A_52_P641762	1.834	1.498	0.744	0.73	4732471D19Rik	Mus musculus RIKEN cDNA 4732471D19 gene (4732471D19Rik), mRNA [NM_176987]
A_51_P511250	1.897	2.656	0.927	1.4	4732473B16Rik	Mus musculus RIKEN cDNA 4732473B16 gene (4732473B16Rik), mRNA [NM_175307]
A_51_P385849	0.846	0.455	1.532	0.79	4732474A20Rik	Mus musculus RIKEN cDNA 4732474A20 gene (4732474A20Rik), mRNA [NM_177307]
A_51_P243514	0.838	0.449	0.533	0.778	4732474O15Rik	PREDICTED: Mus musculus RIKEN cDNA 4732474O15 gene (4732474O15Rik), mRNA [XM_138397]
A_52_P607586	0.34	0.733	0.978	0.724	4732475C15Rik	Mus musculus RIKEN cDNA 4732475C15 gene (4732475C15Rik), mRNA [NM_001024726]
A_52_P607586	0.34	0.733	0.516	0.724	4732475C15Rik	Mus musculus RIKEN cDNA 4732475C15 gene (4732475C15Rik), mRNA [NM_001024726]
A_51_P303433	1.502	1.359	1.108	0.89	4732479N06Rik	Mus musculus RIKEN cDNA 4732479N06 gene (4732479N06Rik), mRNA [NM_172540]
A_52_P556082	0.825	1.033	1.009	0.669	4732479N06Rik	Mus musculus 10 days neonate cerebellum cDNA, RIKEN full-length enriched library, clone:B930004C15 product:hypothetical protein, full insert sequence. [AK046928]
A_51_P224771	1.632	1.33	1.292	1.038	4732495E13Rik	Mus musculus RIKEN cDNA 4732495E13 gene (4732495E13Rik), mRNA [NM_172608]
A_51_P176068	1.347	1.19	1.166	0.966	4732496O08Rik	Mus musculus RIKEN cDNA 4732496O08 gene (4732496O08Rik), mRNA [NM_172877]
A_52_P110088	0.779	1.057	0.741	0.955	4733401H18Rik	Mus musculus RIKEN cDNA 4733401H18 gene (4733401H18Rik), mRNA [NM_023247]
A_51_P136680	0.941	0.832	0.927	1.062	4733401H21Rik	Mus musculus RIKEN cDNA 4733401H21 gene (4733401H21Rik), mRNA [NM_027568]
A_51_P136680	0.941	0.832	1.283	1.062	4733401H21Rik	Mus musculus RIKEN cDNA 4733401H21 gene (4733401H21Rik), mRNA [NM_027568]
A_51_P164845	0.498	0.682	0.721	1.16	4831416G18Rik	Mus musculus RIKEN cDNA 4831416G18 gene (4831416G18Rik), mRNA [NM_172788]
A_51_P164845	0.498	0.682	0.932	1.16	4831416G18Rik	Mus musculus RIKEN cDNA 4831416G18 gene (4831416G18Rik), mRNA [NM_172788]
A_51_P488910	0.76	0.934	0.74	0.54	4831426I19Rik	Mus musculus RIKEN cDNA 4831426I19 gene (4831426I19Rik), mRNA [NM_172500]
A_51_P241653	0.928	0.358	0.848	0.382	4831440D22Rik	Mus musculus 0 day neonate head cDNA, RIKEN full-length enriched library, clone:4831440D22 product:unclassifiable, full insert sequence. [AK029243]
A_52_P676552	0.645	0.994	0.812	0.548	4832420A03Rik	Mus musculus 0 day neonate head cDNA, RIKEN full-length enriched library, clone:4832420A03 product:unclassifiable, full insert sequence [AK029311]
A_52_P640611	0.76	0.657	1.079	1.167	4833401D15Rik	Mus musculus RIKEN cDNA 4833401D15 gene (4833401D15Rik), mRNA [NM_175030]
A_51_P374981	2.404	2.21	1.476	1.037	4833403I15Rik	Mus musculus RIKEN cDNA 4833403I15 gene, mRNA (cDNA clone MGC:130603 IMAGE:40058444), complete cds. [BC113158]
A_51_P385892	0.601	0.718	1.06	0.734	4833405L16Rik	Mus musculus RIKEN cDNA 4833405L16 gene (4833405L16Rik), mRNA [NM_177197]
A_51_P346630	0.772	0.996	0.741	0.914	4833408A19Rik	Mus musculus RIKEN cDNA 4833408A19 gene (4833408A19Rik), mRNA [NM_175203]
A_51_P118664	0.622	0.691	1.133	1.051	4833408C14Rik	Mus musculus 0 day neonate head cDNA, RIKEN full-length enriched library, clone:4833408C14 product:unclassifiable, full insert sequence [AK014663]
A_52_P571805	1.907	1.363	1.069	0.767	4833408D11Rik	Mus musculus 12 days embryo embryonic body between diaphragm region and neck cDNA, RIKEN full-length enriched library, clone:9430031K14 product:unclassifiable, full insert sequence [AK034750]
A_52_P456664	1.316	1.275	1.158	0.926	4833411C07Rik	Mus musculus 0 day neonate head cDNA, RIKEN full-length enriched library, clone:4833411C07 product:unclassifiable, full insert sequence. [AK014677]
A_52_P356228	0.635	0.697	0.775	0.858	4833412L08Rik	Mus musculus 0 day neonate head cDNA, RIKEN full-length enriched library, clone:4833412L08 product:hypothetical protein, full insert sequence. [AK076463]
A_51_P408584	1.16	0.68	1.405	0.783	4833416E15Rik	Mus musculus 0 day neonate head cDNA, RIKEN full-length enriched library, clone:4833416E15 product:unclassifiable, full insert sequence. [AK014707]
A_52_P27956	2.049	1.568	0.778	0.724	4833417A11Rik	PREDICTED: Mus musculus RIKEN cDNA 4833417A11 gene, transcript variant 3 (4833417A11Rik), mRNA [XM_001002308]
A_52_P249672	3.195	1.856	1.238	0.608	4833417J20Rik	Mus musculus 0 day neonate head cDNA, RIKEN full-length enriched library, clone:4833417J20 product:unclassifiable, full insert sequence. [AK014716]
A_52_P54569	1.49	1.078	0.943	0.585	4833418A01Rik	Mus musculus 12 days embryo head cDNA, RIKEN full-length enriched library, clone:3002006N02 product:hypothetical protein, full insert sequence. [AK160679]
A_52_P633269	0.877	0.748	0.769	0.577	4833418A01Rik	Mus musculus RIKEN cDNA 4833418A01 gene (4833418A01Rik), mRNA [NM_198005]
A_51_P431179	1.553	1.992	1.492	1.024	4833419E13Rik	Mus musculus 0 day neonate head cDNA, RIKEN full-length enriched library, clone:4833419E13 product:inferred: RIKEN cDNA 4833419E13 gene, full insert sequence. [AK014724]
A_51_P429572	3.157	2.539	2.373	1.523	4833420G17Rik	Mus musculus RIKEN cDNA 4833420G17 gene (4833420G17Rik), mRNA [NM_026127]
A_51_P429572	3.157	2.539	2.464	1.523	4833420G17Rik	Mus musculus RIKEN cDNA 4833420G17 gene (4833420G17Rik), mRNA [NM_026127]
A_52_P507305	0.471	0.94	0.506	0.957	4833421E05Rik	Mus musculus RIKEN cDNA 4833421E05 gene (4833421E05Rik), mRNA [NM_026347]
A_51_P281637	0.873	0.895	2.312	2.115	4833421E05Rik	Mus musculus 0 day neonate head cDNA, RIKEN full-length enriched library, clone:4833421E05 product:weakly similar to SIMILARITY TO ISOAMYL ACETATE-HYDROLYZING ESTERASE [Arabidopsis thaliana], full insert sequence [AK014743]
A_51_P360004	0.845	1.041	1.359	0.834	4833422F24Rik	Mus musculus RIKEN cDNA 4833422F24 gene (4833422F24Rik), mRNA [NM_029021]
A_51_P360004	0.845	1.041	1.408	0.834	4833422F24Rik	Mus musculus RIKEN cDNA 4833422F24 gene (4833422F24Rik), mRNA [NM_029021]
A_51_P237418	0.884	0.814	1.28	1.195	4833422M21Rik	Mus musculus 0 day neonate head cDNA, RIKEN full-length enriched library, clone:4833422M21 product:unclassifiable, full insert sequence [AK014752]
A_51_P133422	0.721	0.712	1.013	1.205	4833426I10Rik	Mus musculus 0 day neonate thymus cDNA, RIKEN full-length enriched library, clone:A430107G18 product:hypothetical protein, full insert sequence. [AK040577]
A_52_P1075494	0.304	0.276	1.251	1.465	4833428M15Rik	Mus musculus 0 day neonate head cDNA, RIKEN full-length enriched library, clone:4833428M15 product:unclassifiable, full insert sequence. [AK014787]
A_52_P529570	0.572	0.924	0.763	1.028	4833432M17Rik	Mus musculus RIKEN cDNA 4833432M17 gene (4833432M17Rik), mRNA [NM_198654]
A_52_P314741	1.087	1.12	1.017	0.995	4833432P19Rik	Mus musculus RIKEN cDNA 4833432P19 gene (4833432P19Rik), mRNA [NM_177198]
A_51_P158007	2.067	1.651	1.456	1.024	4833439L19Rik	Mus musculus RIKEN cDNA 4833439L19 gene (4833439L19Rik), mRNA [NM_133797]
A_52_P550613	2.001	1.32	1.204	0.993	4833442J19Rik	Mus musculus adult retina cDNA, RIKEN full-length enriched library, clone:A930003K06 product:unclassifiable, full insert sequence [AK044252]
A_52_P263673	0.703	1.256	0.676	1.045	4833442J19Rik	Mus musculus RIKEN cDNA 4833442J19 gene (4833442J19Rik), mRNA [NM_177101]
A_52_P263673	0.703	1.256	0.633	1.045	4833442J19Rik	Mus musculus RIKEN cDNA 4833442J19 gene (4833442J19Rik), mRNA [NM_177101]
A_52_P59107	1.581	1.12	1.311	0.627	4921504A21Rik	Mus musculus adult male testis cDNA, RIKEN full-length enriched library, clone:4921504A21 product:unclassifiable, full insert sequence. [AK014806]
A_51_P140434	0.973	0.925	1.214	1.344	4921504E06Rik	Mus musculus RIKEN cDNA 4921504E06 gene (4921504E06Rik), mRNA [NM_027600]
A_51_P218948	1.111	2.609	0.77	0.752	4921505C17Rik	Mus musculus RIKEN cDNA 4921505C17 gene (4921505C17Rik), mRNA [NM_030168]
A_51_P218948	1.111	2.609	0.947	0.752	4921505C17Rik	Mus musculus RIKEN cDNA 4921505C17 gene (4921505C17Rik), mRNA [NM_030168]
A_51_P218948	1.111	2.609	1.339	0.752	4921505C17Rik	Mus musculus RIKEN cDNA 4921505C17 gene (4921505C17Rik), mRNA [NM_030168]
A_52_P175316	1.226	1.299	1.544	1.21	4921505C17Rik	Mus musculus 0 day neonate cerebellum cDNA, RIKEN full-length enriched library, clone:C230066I17 product:hypothetical ARM repeat structure containing protein, full insert sequence. [AK082586]
A_52_P198824	1.238	1.19	1.78	0.907	4921505C17Rik	Mus musculus 0 day neonate head cDNA, RIKEN full-length enriched library, clone:4831413G18 product:hypothetical ARM repeat structure containing protein, full insert sequence. [AK029196]
A_52_P198824	1.238	1.19	0.937	0.907	4921505C17Rik	Mus musculus 0 day neonate head cDNA, RIKEN full-length enriched library, clone:4831413G18 product:hypothetical ARM repeat structure containing protein, full insert sequence. [AK029196]
A_52_P107674	0.973	1.408	0.662	0.685	4921506I22Rik	Mus musculus 11 days pregnant adult female ovary and uterus cDNA, RIKEN full-length enriched library, clone:5031410B04 product:RNA binding motif protein 4, full insert sequence. [AK019871]
A_52_P557940	1.951	1.234	1.281	0.737	4921506I22Rik	Mus musculus 18-day embryo whole body cDNA, RIKEN full-length enriched library, clone:1110058N10 product:unclassifiable, full insert sequence. [AK004302]
A_51_P176783	1.689	1.46	1.195	0.899	4921506J03Rik	Mus musculus adult male testis cDNA, RIKEN full-length enriched library, clone:4921506J03 product:unclassifiable, full insert sequence. [AK014824]
A_52_P180499	1.629	0.981	0.958	0.8	4921506J03Rik	Mus musculus 12 days embryo spinal ganglion cDNA, RIKEN full-length enriched library, clone:D130055C24 product:unclassifiable, full insert sequence. [AK051537]
A_52_P209277	0.927	0.921	1.183	1.071	4921507G05Rik	Mus musculus adult male testis cDNA, RIKEN full-length enriched library, clone:4921507G05 product:unclassifiable, full insert sequence [AK014831]
A_51_P153513	2.608	1.323	1.469	0.735	4921507P07Rik	Mus musculus RIKEN cDNA 4921507P07 gene (4921507P07Rik), mRNA [NM_027564]
A_51_P442246	0.664	0.444	1.293	1.012	4921508A21Rik	Mus musculus adult male testis cDNA, RIKEN full-length enriched library, clone:4921508A21 product:weakly similar to PALE EAR (EP MUTANT ALLELE) (FRAGMENT) [Mus musculus], full insert sequence. [AK014841]
A_52_P295140	1.341	0.825	1.089	0.756	4921509F24Rik	Mus musculus adult male testis cDNA, RIKEN full-length enriched library, clone:4921509F24 product:hypothetical Glycoside hydrolase family 35 containing protein, full insert sequence. [AK014852]
A_52_P118822	0.709	0.753	0.88	0.941	4921509J17Rik	Mus musculus 2 days pregnant adult female ovary cDNA, RIKEN full-length enriched library, clone:E330027B12 product:unclassifiable, full insert sequence [AK054449]
A_51_P147906	2.08	0.826	1.515	1.34	4921511H03Rik	Mus musculus adult male testis cDNA, RIKEN full-length enriched library, clone:4932432G24 product:hypothetical protein, full insert sequence [AK133311]
A_51_P151820	1.373	1.63	0.679	0.789	4921511H13Rik	PREDICTED: Mus musculus RIKEN cDNA 4921511H13 gene (4921511H13Rik), mRNA [XM_489612]
A_52_P370453	1.023	0.642	1.091	0.749	4921511H13Rik	Mus musculus 8 days embryo whole body cDNA, RIKEN full-length enriched library, clone:5730405K23 product:hypothetical protein, full insert sequence. [AK017495]
A_52_P128818	1.623	1.618	1.031	0.776	4921511I16Rik	Mus musculus RIKEN cDNA 4921511I16 gene (4921511I16Rik), mRNA [NM_172407]
A_52_P128818	1.623	1.618	0.652	0.776	4921511I16Rik	Mus musculus RIKEN cDNA 4921511I16 gene (4921511I16Rik), mRNA [NM_172407]
A_52_P70235	0.648	0.717	1.806	1.382	4921511I16Rik	Mus musculus adult male urinary bladder cDNA, RIKEN full-length enriched library, clone:9530039I19 product:weakly similar to PUTATIVE SERINE-RICH PROTEIN (FRAGMENT) [Homo sapiens], full insert sequence. [AK035426]
A_51_P135732	1.06	0.769	0.657	0.67	4921511K06Rik	Mus musculus RIKEN cDNA 4921511K06 gene, mRNA (cDNA clone IMAGE:3587121), complete cds. [BC006583]
A_51_P366741	0.717	0.446	1.105	1.234	4921511M17Rik	Mus musculus adult male testis cDNA, RIKEN full-length enriched library, clone:4921511M17 product:hypothetical protein identical to 4921511M17RIK PROTEIN, full insert sequence [AK019538]
A_51_P412526	1.172	1.191	1.05	0.906	4921513D23Rik	Mus musculus adult male urinary bladder cDNA, RIKEN full-length enriched library, clone:9530092L19 product:LIMKAIN B1 (FRAGMENT) homolog [Homo sapiens], full insert sequence. [AK035704]
A_51_P285217	1.204	1.134	1.036	0.733	4921513D23Rik	Mus musculus RIKEN cDNA 4921513D23 gene, mRNA (cDNA clone IMAGE:4947193), complete cds. [BC031575]
A_51_P257282	2.096	3.538	0.652	1.174	4921517B04Rik	Mus musculus adult male hippocampus cDNA, RIKEN full-length enriched library, clone:C630030B20 product:hypothetical protein, full insert sequence [AK083236]
A_51_P347169	0.915	0.987	1.269	1.306	4921517D21Rik	Mus musculus RIKEN cDNA 4921517D21 gene (4921517D21Rik), mRNA [NM_026338]
A_51_P167782	1.2	1.045	0.747	0.726	4921517L17Rik	Mus musculus adult male corpus striatum cDNA, RIKEN full-length enriched library, clone:C030049J17 product:unclassifiable, full insert sequence [AK047817]
A_52_P43016	1.02	0.992	0.844	1.241	4921517L17Rik	Mus musculus adult male testis cDNA, RIKEN full-length enriched library, clone:4921517L17 product:similar to DJ1121G12.3 (NOVEL GENE) (FRAGMENT) [Homo sapiens], full insert sequence. [AK014912]
A_51_P395743	1.789	1.746	1	0.82	4921517N04Rik	Mus musculus RIKEN cDNA 4921517N04 gene (4921517N04Rik), mRNA [NM_029773]
A_52_P408459	1.13	1.077	1.126	0.983	4921517N04Rik	Mus musculus 2 days neonate thymus thymic cells cDNA, RIKEN full-length enriched library, clone:E430033K04 product:unclassifiable, full insert sequence [AK088955]
A_51_P350105	0.956	1.358	0.778	0.73	4921521F21Rik	Mus musculus RIKEN cDNA 4921521F21 gene (4921521F21Rik), mRNA [NM_027582]
A_52_P378900	0.919	0.697	1.046	0.904	4921521K07Rik	Mus musculus RIKEN cDNA 4921521K07 gene (4921521K07Rik), mRNA [NM_027599]
A_51_P456248	1.706	1.46	1.396	1.219	4921523A10Rik	Mus musculus RIKEN cDNA 4921523A10 gene (4921523A10Rik), mRNA [NM_173449]
A_51_P208435	0.8	0.995	1.169	1.591	4921524J06Rik	Mus musculus adult male testis cDNA, RIKEN full-length enriched library, clone:4931420E09 product:similar to STONIN 1 [Homo sapiens], full insert sequence. [AK029878]
A_52_P373184	1.02	1.215	1.369	1.041	4921524J17Rik	Mus musculus RIKEN cDNA 4921524J17 gene (4921524J17Rik), mRNA [NM_025722]
A_52_P373184	1.02	1.215	0.924	1.041	4921524J17Rik	Mus musculus RIKEN cDNA 4921524J17 gene (4921524J17Rik), mRNA [NM_025722]
[truncated: 28,581 more rows]
